# Supplementary material for: Diaqua­[N,N′-bis­(3-carboxy­prop-2-enoyl)pyridine-2,6-dicarbo­hydrazidato(2–)]cadmium(II) N,N-dimethyl­formamide disolvate
Source: Acta Crystallogr Sect E Struct Rep Online. 2009 Mar 31;65(Pt 4):m464–5. doi: 10.1107/S1600536809011003 (PMC2969067; doi:10.1107/S1600536809011003)
Supplement: Supplementary file 2 [file e-65-0m464-Isup2.hkl]

# 
# h,k,l, Fc-squared, Fo-squared, sigma(Fo-squared) and status flag 
# 
data_I
_shelx_title ' 071114b in C2/c' 
_shelx_refln_list_code          4 
_shelx_F_calc_maximum      861.17 
_exptl_crystal_F_000      1392.00 
_reflns_d_resolution_high  0.8406 
 
loop_ 
 _symmetry_equiv_pos_as_xyz 
 'x, y, z' 
 '-x, y, -z+1/2' 
 'x+1/2, y+1/2, z' 
 '-x+1/2, y+1/2, -z+1/2' 
 '-x, -y, -z' 
 'x, -y, z-1/2' 
 '-x+1/2, -y+1/2, -z' 
 'x+1/2, -y+1/2, z-1/2' 
 
_cell_length_a    18.6176 
_cell_length_b    12.6065 
_cell_length_c    12.0038 
_cell_angle_alpha  90.000 
_cell_angle_beta   99.508 
_cell_angle_gamma  90.000 
 
_shelx_F_squared_multiplier     1.000 
 
loop_ 
 _refln_index_h 
 _refln_index_k 
 _refln_index_l 
 _refln_F_squared_calc 
 _refln_F_squared_meas 
 _refln_F_squared_sigma 
 _refln_observed_status 
   2   0   0   106248.27   108321.07   1445.62 o 
   4   0   0     7630.14     7829.66     90.73 o 
   6   0   0    25543.03    26054.54    253.94 o 
   8   0   0    17451.70    16765.44    190.12 o 
  10   0   0    24488.61    25596.88    277.57 o 
  12   0   0     9201.62     8964.79    142.90 o 
  14   0   0      256.25      244.15     35.85 o 
  16   0   0     4798.56     4698.19    204.71 o 
  18   0   0     1923.03     2061.90    106.43 o 
  20   0   0     2240.47     2712.85    283.72 o 
   1   1   0    24406.83    25738.64    873.13 o 
   3   1   0     7364.14     7515.03     66.15 o 
   5   1   0    34398.41    35632.67    254.54 o 
   7   1   0      231.10      192.59     25.69 o 
   9   1   0     5671.79     5442.36     66.29 o 
  11   1   0     4973.09     4676.20     66.74 o 
  13   1   0     1269.02     1304.13     39.75 o 
  15   1   0      417.01      473.22     33.51 o 
  17   1   0      281.22      280.03     34.53 o 
  19   1   0      126.32       87.71     44.09 o 
  21   1   0      184.90      118.60     49.33 o 
   0   2   0     3909.39     4061.42     63.81 o 
   2   2   0    27261.49    28190.08    501.05 o 
   4   2   0      911.23      909.67     24.64 o 
   6   2   0    17133.87    18202.23    275.66 o 
   8   2   0     4581.70     4281.04     69.98 o 
  10   2   0     6597.27     6680.23     88.99 o 
  12   2   0     1926.29     1740.68     48.64 o 
  14   2   0      657.90      789.07     44.41 o 
  16   2   0       48.52       34.52     24.88 o 
  18   2   0      627.04      720.04     54.68 o 
  20   2   0      530.12      387.95     60.14 o 
   1   3   0    34005.64    34587.66    270.22 o 
   3   3   0    24075.02    24387.76    228.99 o 
   5   3   0    13304.43    14163.69    156.42 o 
   7   3   0    12361.17    12878.43    135.22 o 
   9   3   0     5123.46     4932.28     72.27 o 
  11   3   0    12650.11    13058.13    178.67 o 
  13   3   0     2152.14     2176.80     72.33 o 
  15   3   0     1491.97     1505.91     53.05 o 
  17   3   0      655.60      776.49     98.72 o 
  19   3   0     1336.58     1331.58    125.92 o 
   0   4   0      419.70      505.07     30.19 o 
   2   4   0     3812.21     4027.83     71.26 o 
   4   4   0     1764.58     1708.73     35.90 o 
   6   4   0     4510.42     4603.40     78.09 o 
   8   4   0     1217.06     1056.43     37.09 o 
  10   4   0      174.84      103.59     32.99 o 
  12   4   0        1.36      -28.36     18.91 o 
  14   4   0       47.84       10.83     28.26 o 
  16   4   0      402.52      390.55     50.99 o 
  18   4   0       49.51       43.65     49.88 o 
  20   4   0       13.29        2.17     65.15 o 
   1   5   0     9324.30     9962.33    109.41 o 
   3   5   0     3241.10     3192.82     54.25 o 
   5   5   0     3967.10     3974.50     97.77 o 
   7   5   0    14559.36    14627.32    177.39 o 
   9   5   0    28014.18    29258.10    272.31 o 
  11   5   0     8452.90     8584.51    151.00 o 
  13   5   0     2108.64     2166.02     79.21 o 
  15   5   0       90.98       68.93     37.23 o 
  17   5   0      678.59      700.28     81.66 o 
  19   5   0      494.86      475.08    145.85 o 
   0   6   0    54027.45    57261.62    638.47 o 
   2   6   0    33762.09    35017.73    297.88 o 
   4   6   0     4422.86     4281.36     68.96 o 
   6   6   0     5440.21     5253.07    186.71 o 
   8   6   0     4668.95     4449.05    100.50 o 
  10   6   0     7256.87     7512.39    140.39 o 
  12   6   0     3280.98     3324.68     98.49 o 
  14   6   0     2175.25     2127.05     82.46 o 
  16   6   0     1914.36     1923.67    107.43 o 
  18   6   0     1761.02     1772.32    120.89 o 
  20   6   0      730.91      795.43     94.69 o 
   1   7   0       15.68        6.73     14.54 o 
   3   7   0       42.26       18.67     14.26 o 
   5   7   0     1675.94     1581.30     44.29 o 
   7   7   0      116.40       70.96     27.89 o 
   9   7   0       23.93       -0.81     21.21 o 
  11   7   0     1160.72     1141.61     62.13 o 
  13   7   0      923.26      929.77     63.38 o 
  15   7   0      464.17      426.28    146.93 o 
  17   7   0       37.44      -38.77     44.52 o 
  19   7   0        4.37       17.50     57.21 o 
   0   8   0     8698.70     9066.75    170.72 o 
   2   8   0     7775.95     7748.03    159.16 o 
   4   8   0     5369.34     5300.00     95.07 o 
   6   8   0     4288.25     4273.92    101.70 o 
   8   8   0     6709.53     7013.31    137.70 o 
  10   8   0     1962.91     1917.05     74.34 o 
  12   8   0       55.05       41.45     41.88 o 
  14   8   0       14.25      -53.25     35.50 o 
  16   8   0       85.99      137.21     64.06 o 
  18   8   0      424.29      403.47     78.11 o 
   1   9   0    10139.05    10210.06    136.43 o 
   3   9   0     5467.23     5443.27    116.57 o 
   5   9   0     5052.70     5244.21    117.46 o 
   7   9   0     1620.97     1544.30     67.67 o 
   9   9   0     4449.47     4518.74    115.15 o 
  11   9   0     2346.54     2314.73    115.60 o 
  13   9   0      652.18      817.80     95.18 o 
  15   9   0        3.03      -50.81     40.63 o 
  17   9   0       18.55      -30.86     52.71 o 
   0  10   0       34.99       -8.56     27.80 o 
   2  10   0     2313.96     2104.42     76.33 o 
   4  10   0       75.81       47.66     30.69 o 
   6  10   0      731.88      808.42     61.36 o 
   8  10   0     1698.39     1695.85     77.04 o 
  10  10   0      755.15     1020.51     94.38 o 
  12  10   0      188.94       99.75     56.70 o 
  14  10   0      377.26      364.39     75.43 o 
  16  10   0       40.84       14.80     57.77 o 
   1  11   0     6729.75     6564.75    144.55 o 
   3  11   0     4171.56     4099.93    110.98 o 
   5  11   0      124.91       87.23     34.87 o 
   7  11   0     2555.43     2485.10     92.09 o 
   9  11   0     3384.23     3292.81    137.98 o 
  11  11   0     3041.10     3093.21    140.21 o 
  13  11   0     1685.83     1827.66    116.89 o 
   0  12   0     1089.63      926.46    125.20 o 
   2  12   0     6199.99     6004.67    177.86 o 
   4  12   0     5038.36     4946.68    138.41 o 
   6  12   0     3408.14     3431.41    110.15 o 
   8  12   0      618.26      802.81     89.29 o 
  10  12   0      175.87      146.94     56.25 o 
  12  12   0      933.62     1334.71    208.82 o 
   1  13   0       14.98      -73.81     49.21 o 
   3  13   0       96.13      101.20     50.09 o 
   5  13   0       36.25      -12.63     35.38 o 
   7  13   0        0.13      -32.48     44.82 o 
   9  13   0      196.20      107.22     57.60 o 
   0  14   0     3167.72     3103.67    199.01 o 
   2  14   0     2291.99     2087.15    144.38 o 
   4  14   0     1321.59     1361.89    101.89 o 
   6  14   0      810.99      579.77    117.98 o 
 -21   1   1      755.15      738.46     73.58 o 
 -19   1   1     1505.86     1462.09     79.54 o 
 -17   1   1     1223.38     1236.36     60.32 o 
 -15   1   1     2849.36     2886.91     68.23 o 
 -13   1   1    10191.65    10251.70    110.97 o 
 -11   1   1    10980.09    10829.93    107.72 o 
  -9   1   1    16613.70    16889.48    137.60 o 
  -7   1   1      999.71      912.58     28.21 o 
  -5   1   1      372.41      266.04     12.87 o 
  -3   1   1    10142.94    11619.25    117.45 o 
  -1   1   1    12503.92    13794.41    136.23 o 
   1   1   1    56703.53    58756.22    499.73 o 
   3   1   1    26203.70    26647.68    311.80 o 
   5   1   1      460.47      514.15     44.81 o 
   7   1   1     7752.85     7813.43     77.71 o 
   9   1   1     4137.19     3808.49     55.58 o 
  11   1   1     3511.49     3628.70     63.34 o 
  13   1   1     3365.13     3561.77     64.15 o 
  15   1   1     1978.43     2023.29     53.56 o 
  17   1   1     2845.97     2866.16     85.86 o 
  19   1   1     1231.01     1277.80     97.03 o 
  21   1   1      414.02      319.93    112.19 o 
 -20   2   1      798.59      877.28     77.06 o 
 -18   2   1     1373.38     1333.81     74.91 o 
 -16   2   1     1006.90     1018.60     48.58 o 
 -14   2   1     3091.45     3079.59     74.31 o 
 -12   2   1     7352.01     7622.55    161.62 o 
 -10   2   1    26259.18    27314.08    238.51 o 
  -8   2   1    30706.54    31590.55    276.19 o 
  -6   2   1      448.80      377.92     26.07 o 
  -4   2   1     4495.86     4634.36     56.34 o 
  -2   2   1    19223.56    19790.05    339.58 o 
   0   2   1     2510.90     2278.46     32.54 o 
   2   2   1    28300.01    29246.42    354.32 o 
   4   2   1      160.78      253.63     34.48 o 
   6   2   1     9790.31     9385.69    146.38 o 
   8   2   1     6117.43     5911.70     76.72 o 
  10   2   1     2393.40     2278.28     50.96 o 
  12   2   1     8029.13     7939.21    157.22 o 
  14   2   1     5324.82     5351.44     93.04 o 
  16   2   1     2682.16     2675.53     71.11 o 
  18   2   1     1197.98     1248.29    132.66 o 
  20   2   1      390.80      287.35    108.57 o 
 -21   3   1      242.68      112.94     49.58 o 
 -19   3   1      282.51      199.59     49.69 o 
 -17   3   1      148.91      130.88     33.98 o 
 -15   3   1      422.80      307.42     41.43 o 
 -13   3   1     1710.75     1643.87     62.61 o 
 -11   3   1      244.57      216.66     24.24 o 
  -9   3   1     1391.44     1377.87     45.29 o 
  -7   3   1     1111.30     1177.77     30.75 o 
  -5   3   1      140.30      133.66     13.16 o 
  -3   3   1     6861.99     7024.68    118.36 o 
  -1   3   1     9860.13    10188.22     97.52 o 
   1   3   1     5701.02     5965.30     94.02 o 
   3   3   1     1855.69     1870.63     42.64 o 
   5   3   1     1237.21     1205.75     38.41 o 
   7   3   1     1689.88     1673.85     45.33 o 
   9   3   1      716.87      661.44     55.37 o 
  11   3   1      380.74      337.04     31.65 o 
  13   3   1       80.96       35.15     23.91 o 
  15   3   1        1.87      -22.61     22.91 o 
  17   3   1      285.41      182.32     52.91 o 
  19   3   1       38.85      -67.80     49.21 o 
  21   3   1       13.01       -9.41     83.96 o 
 -20   4   1      795.58      853.98     94.41 o 
 -18   4   1     1327.81     1305.28     67.69 o 
 -16   4   1     1145.70     1165.04     58.30 o 
 -14   4   1     2035.59     1970.70     66.48 o 
 -12   4   1     1893.55     1839.94     75.07 o 
 -10   4   1    14838.31    14622.59    187.89 o 
  -8   4   1    19757.25    20431.22    354.81 o 
  -6   4   1    35293.66    37305.19    302.55 o 
  -4   4   1    21475.78    22798.08    334.46 o 
  -2   4   1    19315.20    19738.83    172.28 o 
   0   4   1    16196.50    16073.63    209.33 o 
   2   4   1     5962.51     6105.12     76.36 o 
   4   4   1     3725.12     3488.36     65.99 o 
   6   4   1     6826.36     6734.36    138.85 o 
   8   4   1    19195.22    20375.95    201.10 o 
  10   4   1    21220.41    21292.31    218.23 o 
  12   4   1     6340.57     6403.80    106.54 o 
  14   4   1     2599.61     2460.43     70.96 o 
  16   4   1      414.56      467.17    115.08 o 
  18   4   1      966.32     1219.55     96.68 o 
  20   4   1      524.84      787.76    198.67 o 
 -19   5   1      619.50      678.01    115.09 o 
 -17   5   1     2099.49     2003.00     90.30 o 
 -15   5   1     2167.06     2171.83     86.43 o 
 -13   5   1     2221.58     2122.77     78.00 o 
 -11   5   1      925.17      977.30     53.84 o 
  -9   5   1    13289.29    13415.54    149.86 o 
  -7   5   1     4326.52     4041.35     74.50 o 
  -5   5   1    13732.25    13901.61    137.30 o 
  -3   5   1     3089.33     2979.26     49.70 o 
  -1   5   1    14804.90    14870.92    145.40 o 
   1   5   1    30854.02    33324.68    279.09 o 
   3   5   1    28199.18    30029.00    271.27 o 
   5   5   1     9217.44     9326.77    136.27 o 
   7   5   1     2952.90     2808.96     94.21 o 
   9   5   1     5242.28     5101.53     86.46 o 
  11   5   1     2770.95     2706.78     98.52 o 
  13   5   1     4080.80     3870.36    119.40 o 
  15   5   1      503.37      547.49     72.33 o 
  17   5   1      587.40      643.91     82.74 o 
  19   5   1      560.64      523.29     83.31 o 
 -20   6   1       92.10       14.14     85.05 o 
 -18   6   1       38.76       45.15     48.10 o 
 -16   6   1       28.71      -24.74     32.76 o 
 -14   6   1       17.57      -41.32     27.55 o 
 -12   6   1     3214.05     3276.20     96.70 o 
 -10   6   1     1736.38     1635.77     52.35 o 
  -8   6   1      256.72      245.70     30.77 o 
  -6   6   1       11.22       31.19     19.21 o 
  -4   6   1     2394.80     2311.71     58.62 o 
  -2   6   1    12110.04    13684.09    144.25 o 
   0   6   1       89.10      167.14     25.89 o 
   2   6   1    17617.62    19657.95    190.76 o 
   4   6   1     3092.45     3444.01     64.63 o 
   6   6   1     3516.91     3547.48     67.12 o 
   8   6   1     3890.64     4003.01     88.88 o 
  10   6   1      814.17      723.21     53.18 o 
  12   6   1       87.17       71.18     31.28 o 
  14   6   1       60.92       32.34     61.52 o 
  16   6   1      599.54      670.07     83.25 o 
  18   6   1       32.03       13.03     51.18 o 
 -19   7   1     1331.94     1545.32    113.54 o 
 -17   7   1     1087.72     1223.59    172.63 o 
 -15   7   1     3140.90     3184.61    106.34 o 
 -13   7   1     3262.02     3383.34    104.41 o 
 -11   7   1     6030.79     6009.19    146.52 o 
  -9   7   1     3012.90     3088.88     84.22 o 
  -7   7   1    14789.33    15830.75    210.46 o 
  -5   7   1     8843.41     8849.54    109.15 o 
  -3   7   1    16376.80    16479.76    170.08 o 
  -1   7   1     6386.06     6005.10     88.84 o 
   1   7   1     9517.41     9309.44    118.49 o 
   3   7   1     6933.80     6603.10     96.84 o 
   5   7   1     3533.88     3242.26     66.97 o 
   7   7   1     9749.71     9735.29    134.52 o 
   9   7   1     6754.08     6802.98    133.98 o 
  11   7   1     7021.69     7805.83    196.73 o 
  13   7   1     1064.35     1203.01     95.00 o 
  15   7   1     1567.11     1523.48     99.17 o 
  17   7   1     1133.02     1292.45    127.37 o 
  19   7   1     1115.05     1365.84    121.98 o 
 -18   8   1      939.78     1218.39    115.84 o 
 -16   8   1       36.24       14.74     44.48 o 
 -14   8   1      192.03      113.92     41.07 o 
 -12   8   1      675.83      691.56     60.78 o 
 -10   8   1     5369.51     5403.20    161.60 o 
  -8   8   1     3756.58     3965.63    100.29 o 
  -6   8   1     1699.20     1738.12     65.88 o 
  -4   8   1      961.34      830.47     48.70 o 
  -2   8   1     7086.63     7086.55    103.02 o 
   0   8   1      644.98      622.79     36.49 o 
   2   8   1     9361.93     9439.13    125.91 o 
   4   8   1     1428.09     1472.48     53.05 o 
   6   8   1     5961.21     5810.80    121.28 o 
   8   8   1      328.06      324.27     51.11 o 
  10   8   1      451.96      408.32     46.65 o 
  12   8   1     1747.47     1641.89     98.73 o 
  14   8   1     2526.06     2552.33    125.61 o 
  16   8   1      363.49      303.24     68.31 o 
  18   8   1       10.25       -8.25     53.67 o 
 -17   9   1     1138.98     1336.00    119.64 o 
 -15   9   1      491.09      560.97     81.15 o 
 -13   9   1      827.24      842.53     89.91 o 
 -11   9   1     2173.63     2082.56    153.78 o 
  -9   9   1     2229.11     2071.48    114.34 o 
  -7   9   1      977.21      920.50     58.43 o 
  -5   9   1       42.25      -30.09     22.00 o 
  -3   9   1       72.76       93.02     28.79 o 
  -1   9   1     5857.69     5555.71     95.11 o 
   1   9   1     7421.76     7216.39    112.31 o 
   3   9   1     4136.31     4006.57     81.94 o 
   5   9   1     2058.89     1864.17     72.16 o 
   7   9   1       19.47       33.82     28.19 o 
   9   9   1      802.41      742.73     62.12 o 
  11   9   1      500.87      503.89     76.49 o 
  13   9   1      698.79      858.73     93.74 o 
  15   9   1      518.39      467.93     80.51 o 
  17   9   1      456.09      443.35     90.12 o 
 -16  10   1     1567.35     1704.15    159.93 o 
 -14  10   1      895.26     1152.87    114.02 o 
 -12  10   1     5090.81     5005.15    172.32 o 
 -10  10   1     6013.24     5978.64    509.18 o 
  -8  10   1    13328.80    13406.47    483.42 o 
  -6  10   1     7449.31     7500.93    150.54 o 
  -4  10   1    10208.08    10268.35    176.79 o 
  -2  10   1     2812.48     2932.02     96.25 o 
   0  10   1     8337.83     8210.71    125.55 o 
   2  10   1      411.88      461.16     52.86 o 
   4  10   1     7081.28     7159.19    144.45 o 
   6  10   1     1875.78     1819.37     76.80 o 
   8  10   1     6215.88     6152.11    253.41 o 
  10  10   1     3967.65     4186.62    260.24 o 
  12  10   1     6227.66     6048.76    280.83 o 
  14  10   1     2653.16     2635.59    136.60 o 
 -15  11   1      512.89      563.62     89.80 o 
 -13  11   1      271.42      336.54     73.57 o 
 -11  11   1      117.73       95.90     54.25 o 
  -9  11   1     2227.25     2285.05    140.43 o 
  -7  11   1     6529.08     6834.35    193.62 o 
  -5  11   1     2541.90     2320.89     86.33 o 
  -3  11   1        8.37      -36.41     25.47 o 
  -1  11   1      106.06       49.63     31.26 o 
   1  11   1     2208.44     2166.75    104.06 o 
   3  11   1     3425.43     3602.26    104.54 o 
   5  11   1      243.78      235.38     60.08 o 
   7  11   1       24.84        5.49     40.53 o 
   9  11   1      582.95      630.62     78.55 o 
  11  11   1     2415.69     2518.66    159.93 o 
  13  11   1     1719.58     1863.54    119.42 o 
 -12  12   1      629.78      776.09     96.01 o 
 -10  12   1     1749.00     1667.22    108.18 o 
  -8  12   1      703.07      644.10     83.26 o 
  -6  12   1     1519.97     1466.58     94.41 o 
  -4  12   1        5.69      -21.15     30.57 o 
  -2  12   1      792.69      854.80    113.62 o 
   0  12   1     2211.79     1979.32    105.66 o 
   2  12   1     3791.27     3155.83    129.90 o 
   4  12   1     1470.85     1276.22     73.00 o 
   6  12   1      403.26      376.23     52.78 o 
   8  12   1        8.44      -22.29     41.96 o 
  10  12   1     1031.56      971.94    248.27 o 
  12  12   1      343.19      443.45     79.31 o 
 -11  13   1     1465.97     1425.69    252.96 o 
  -9  13   1     1367.68     1356.76    105.51 o 
  -7  13   1     2679.74     2954.04    246.85 o 
  -5  13   1     2177.59     2325.85    117.59 o 
  -3  13   1      974.27     1106.76    173.72 o 
  -1  13   1     2600.03     2713.42    125.88 o 
   1  13   1     2634.91     2733.14    125.63 o 
   3  13   1     3006.93     3015.38    191.05 o 
   5  13   1     2750.33     2592.11    124.61 o 
   7  13   1      679.65      877.53    163.57 o 
   9  13   1      989.17     1271.44    296.42 o 
  -6  14   1       14.03      -39.09     74.55 o 
  -4  14   1       23.07       28.23     76.73 o 
  -2  14   1       38.82       59.54     53.71 o 
   0  14   1      452.58      566.10    121.96 o 
   2  14   1      213.44      286.03     70.94 o 
   4  14   1      899.05      946.98     98.42 o 
   6  14   1       74.52       81.79     82.51 o 
 -22   0   2     1045.37     1123.38    159.21 o 
 -20   0   2     1327.02     1364.36    138.22 o 
 -18   0   2     1635.00     1702.37     97.54 o 
 -16   0   2     6501.02     6723.90    220.76 o 
 -14   0   2     8356.14     8198.80    138.65 o 
 -12   0   2    30203.26    29751.03    318.34 o 
 -10   0   2      473.34      442.86     35.12 o 
  -8   0   2     9730.85     9260.52    119.43 o 
  -6   0   2    18925.93    18333.43    232.23 o 
  -4   0   2    49273.00    50496.42    444.71 o 
  -2   0   2     6447.58     6351.42    128.09 o 
   0   0   2    13629.40    13820.93    236.64 o 
   2   0   2    40106.02    42636.43    460.02 o 
   4   0   2   741616.81   710646.81  13100.14 o 
   6   0   2    81152.87    83907.16   1152.29 o 
   8   0   2    14850.23    14855.13    196.66 o 
  10   0   2     2509.22     2273.51     78.66 o 
  12   0   2     1663.64     1521.20     64.90 o 
  14   0   2     5103.66     5096.48    115.69 o 
  16   0   2     3660.14     3802.86    107.21 o 
  18   0   2      648.41      685.27     71.53 o 
  20   0   2      761.13      830.21    135.33 o 
 -21   1   2      501.21      484.98    111.83 o 
 -19   1   2       13.31      -29.17     34.85 o 
 -17   1   2      514.54      392.39     65.53 o 
 -15   1   2      214.87      229.09     29.22 o 
 -13   1   2     1045.51      941.89     37.05 o 
 -11   1   2     1677.66     1657.00     37.72 o 
  -9   1   2     1934.33     1932.11     41.77 o 
  -7   1   2    17338.93    18232.44    146.01 o 
  -5   1   2     3372.45     3333.89     44.14 o 
  -3   1   2     3113.83     3121.33     49.11 o 
  -1   1   2    40323.76    42195.22    319.57 o 
   1   1   2    12187.26    12108.00    126.16 o 
   3   1   2    13082.09    13949.50    285.83 o 
   5   1   2    11790.61    11988.04    161.76 o 
   7   1   2     2844.73     2895.57     49.70 o 
   9   1   2    13751.02    13919.32    155.16 o 
  11   1   2       32.23       11.41     15.80 o 
  13   1   2     1272.69     1170.95     40.06 o 
  15   1   2      742.79      728.70     50.50 o 
  17   1   2      548.27      555.92     50.12 o 
  19   1   2      185.86      119.25     46.08 o 
  21   1   2       55.57       23.89     88.30 o 
 -20   2   2      562.53      539.60     67.11 o 
 -18   2   2     1834.08     1769.42    117.99 o 
 -16   2   2      792.17      734.44     48.20 o 
 -14   2   2     1803.48     1684.18     51.67 o 
 -12   2   2      801.65      654.83     34.77 o 
 -10   2   2     3962.24     3954.08     64.57 o 
  -8   2   2     1473.27     1404.24     35.12 o 
  -6   2   2     5741.33     5732.76     66.14 o 
  -4   2   2     9312.44     9216.39     93.49 o 
  -2   2   2    56445.80    59559.47    399.88 o 
   0   2   2     4420.44     4834.04     64.64 o 
   2   2   2     8481.13     8422.01    190.25 o 
   4   2   2     5687.48     5999.87     71.22 o 
   6   2   2    13764.41    13708.19    139.19 o 
   8   2   2     4894.71     4602.06     75.40 o 
  10   2   2     6190.65     6579.82    100.85 o 
  12   2   2      446.64      380.39     34.58 o 
  14   2   2      893.96      979.26     50.66 o 
  16   2   2      808.76      924.98     58.75 o 
  18   2   2      378.08      432.06     58.15 o 
  20   2   2       21.17       61.52     84.69 o 
 -21   3   2      181.56      134.49     51.32 o 
 -19   3   2     1820.95     1864.79     89.96 o 
 -17   3   2     1959.69     1982.58    114.48 o 
 -15   3   2     3100.76     3221.59     84.04 o 
 -13   3   2     3313.75     3275.77     67.03 o 
 -11   3   2     9053.46     8450.00    105.59 o 
  -9   3   2     4818.59     4750.68     68.78 o 
  -7   3   2    16783.12    17840.59    170.53 o 
  -5   3   2     1517.53     1237.90     29.60 o 
  -3   3   2    36212.11    36438.24    560.92 o 
  -1   3   2    32653.65    35726.02   1144.30 o 
   1   3   2    20740.72    21058.14    209.17 o 
   3   3   2     9766.16     9136.21    250.33 o 
   5   3   2    14314.34    13768.92    137.30 o 
   7   3   2    18910.15    19280.92    187.13 o 
   9   3   2    10507.67    10642.95    131.73 o 
  11   3   2     3684.17     3746.35     77.67 o 
  13   3   2     1180.64     1158.40     50.06 o 
  15   3   2     3258.01     3453.91    108.85 o 
  17   3   2      985.81     1235.16    199.77 o 
  19   3   2      415.58      605.82    103.87 o 
 -20   4   2        5.08       -8.27     40.44 o 
 -18   4   2       73.43       35.06     39.94 o 
 -16   4   2       49.19        6.21     26.96 o 
 -14   4   2       81.45       15.51     24.30 o 
 -12   4   2      601.42      545.78     42.11 o 
 -10   4   2      654.23      618.40     38.39 o 
  -8   4   2      101.73       47.90     10.88 o 
  -6   4   2     1514.36     1317.36     36.67 o 
  -4   4   2     2522.48     2216.23     85.83 o 
  -2   4   2     3346.29     2958.78     46.00 o 
   0   4   2      555.63      508.78     23.20 o 
   2   4   2      507.82      491.57     38.92 o 
   4   4   2      568.08      570.39     35.32 o 
   6   4   2      791.93      774.69     30.12 o 
   8   4   2      194.31      156.92     21.82 o 
  10   4   2     1488.32     1494.70     48.30 o 
  12   4   2      622.61      610.16     47.33 o 
  14   4   2       55.89       47.99     33.83 o 
  16   4   2       23.64      -20.68     42.41 o 
  18   4   2       28.50      -47.11     44.27 o 
  20   4   2       83.21       17.85     57.20 o 
 -19   5   2      377.39      357.30    144.40 o 
 -17   5   2      721.91      679.07     56.43 o 
 -15   5   2      754.16      774.53     55.27 o 
 -13   5   2     2617.78     2587.39     75.85 o 
 -11   5   2      818.38      840.96     45.76 o 
  -9   5   2     5045.57     5036.73    106.22 o 
  -7   5   2     8350.68     8566.72    344.84 o 
  -5   5   2    55744.34    61160.80   1240.06 o 
  -3   5   2    31793.00    34009.16    340.84 o 
  -1   5   2    16199.14    16450.12    242.13 o 
   1   5   2      953.26      843.80     31.25 o 
   3   5   2      975.35      894.31     34.05 o 
   5   5   2     3927.50     3804.31     79.81 o 
   7   5   2     7700.33     7981.14    106.25 o 
   9   5   2     4799.12     4918.68    102.48 o 
  11   5   2     4080.27     4143.15     83.85 o 
  13   5   2     4185.78     4051.87    108.16 o 
  15   5   2     2073.48     1890.90    104.44 o 
  17   5   2     1151.64     1274.04    107.96 o 
  19   5   2      163.13      128.45     68.04 o 
 -20   6   2      506.89      463.96    114.36 o 
 -18   6   2     1679.27     1688.44     86.13 o 
 -16   6   2     2255.93     2341.42    104.44 o 
 -14   6   2     5744.29     5935.52    139.43 o 
 -12   6   2     6460.12     6728.31    141.11 o 
 -10   6   2     5545.17     5749.18    330.76 o 
  -8   6   2     5361.94     5671.35    104.89 o 
  -6   6   2    10446.17    10474.26    148.99 o 
  -4   6   2     6316.70     6450.25     81.02 o 
  -2   6   2    10850.31    10599.75    119.74 o 
   0   6   2     5287.82     5180.78     79.02 o 
   2   6   2    24245.84    25143.05    233.84 o 
   4   6   2    33104.76    33435.46    297.76 o 
   6   6   2    18602.22    19046.85    230.23 o 
   8   6   2     4101.46     3873.44     89.84 o 
  10   6   2     2297.35     2337.40     95.60 o 
  12   6   2     1783.74     1742.32     93.61 o 
  14   6   2     2383.80     2386.02    136.45 o 
  16   6   2     1269.20     1316.24     93.77 o 
  18   6   2      756.58      932.00     99.64 o 
 -19   7   2      183.88      161.94     64.08 o 
 -17   7   2      297.16      194.18     50.89 o 
 -15   7   2        2.70      -49.88     33.25 o 
 -13   7   2        8.33      -41.14     27.99 o 
 -11   7   2      237.13      210.91     51.27 o 
  -9   7   2     2098.90     2047.96    125.56 o 
  -7   7   2     5482.12     5415.05    168.32 o 
  -5   7   2       25.92        1.29     19.53 o 
  -3   7   2       39.93       45.30     15.83 o 
  -1   7   2      234.71      256.67     29.36 o 
   1   7   2      110.41       48.46     17.15 o 
   3   7   2     1226.81     1128.10     59.04 o 
   5   7   2       46.96       34.23     19.15 o 
   7   7   2       82.38       55.00     22.03 o 
   9   7   2       27.36       -9.83     24.36 o 
  11   7   2       87.96       34.87     39.13 o 
  13   7   2      111.55       75.39     46.27 o 
  15   7   2      431.46      495.47     77.20 o 
  17   7   2      174.37       63.34     57.91 o 
 -18   8   2      534.31      566.35     83.17 o 
 -16   8   2     1531.22     1624.39     84.68 o 
 -14   8   2      903.24      918.15     68.85 o 
 -12   8   2      813.80      967.99     69.45 o 
 -10   8   2      440.74      451.79     62.43 o 
  -8   8   2        7.09      -17.78     30.89 o 
  -6   8   2     1110.97     1146.70     72.19 o 
  -4   8   2    10980.38    11369.98    171.98 o 
  -2   8   2     9968.71    10103.95    128.70 o 
   0   8   2     8879.15     8892.60    121.58 o 
   2   8   2     3617.18     3584.82     74.02 o 
   4   8   2     4119.62     4048.79     91.06 o 
   6   8   2     6018.01     5846.32    100.86 o 
   8   8   2     4586.22     4646.44    114.58 o 
  10   8   2     2276.96     2247.51     89.39 o 
  12   8   2     1528.86     1627.97    178.42 o 
  14   8   2      494.25      487.00     74.98 o 
  16   8   2       39.63      -15.36     74.18 o 
 -17   9   2     2735.78     2928.62    143.62 o 
 -15   9   2     1843.58     2010.62     92.98 o 
 -13   9   2       84.92       83.54     39.61 o 
 -11   9   2       37.41      -22.13     41.19 o 
  -9   9   2     1108.74     1098.37     78.29 o 
  -7   9   2     6115.54     6229.24    171.73 o 
  -5   9   2     8851.10     9002.26    157.55 o 
  -3   9   2     1431.42     1478.39     62.07 o 
  -1   9   2     3829.86     3761.32     77.42 o 
   1   9   2     5928.07     5992.82    102.23 o 
   3   9   2     9596.01     9826.40    138.45 o 
   5   9   2     7268.44     7269.10    143.58 o 
   7   9   2     2428.81     2490.01     87.41 o 
   9   9   2     2628.62     2466.75     89.73 o 
  11   9   2     1029.46     1170.07     74.01 o 
  13   9   2     1944.62     1925.15    112.18 o 
  15   9   2      696.38      780.49     96.72 o 
 -16  10   2       24.79       19.01     56.29 o 
 -14  10   2      221.40      275.64     68.07 o 
 -12  10   2      340.43      283.32     66.24 o 
 -10  10   2     1397.56     1366.57    153.10 o 
  -8  10   2       23.40      -61.28     40.85 o 
  -6  10   2     3096.25     3121.97     97.26 o 
  -4  10   2     2486.71     2637.15     87.63 o 
  -2  10   2      113.50      111.13     34.03 o 
   0  10   2      565.42      421.56     44.87 o 
   2  10   2      918.73      877.93     46.92 o 
   4  10   2      179.14      121.82     35.74 o 
   6  10   2     1471.44     1411.91     70.03 o 
   8  10   2      354.40      313.63     46.60 o 
  10  10   2      156.78      103.69     40.85 o 
  12  10   2     1116.78     1160.00    108.96 o 
  14  10   2      475.95      528.30     84.96 o 
 -15  11   2      294.06      271.93     73.57 o 
 -13  11   2      261.73      270.11     67.18 o 
 -11  11   2      889.24     1042.28    102.21 o 
  -9  11   2     3577.03     3448.37    141.21 o 
  -7  11   2     4341.47     4310.27    154.80 o 
  -5  11   2     6069.84     5807.82    136.21 o 
  -3  11   2     3890.44     3844.27    108.97 o 
  -1  11   2      438.92      380.33     47.44 o 
   1  11   2     3302.64     3256.31     97.31 o 
   3  11   2     4761.65     4620.83    118.66 o 
   5  11   2     5028.31     4826.39    125.13 o 
   7  11   2     3420.51     3530.44    110.69 o 
   9  11   2      100.04       94.28     42.03 o 
  11  11   2      926.51     1084.66    103.88 o 
  13  11   2      880.83     1070.02    105.16 o 
 -12  12   2      912.77     1046.10    107.94 o 
 -10  12   2     2751.42     2728.62    135.84 o 
  -8  12   2     2383.09     2521.45    125.87 o 
  -6  12   2      676.47      684.68     82.87 o 
  -4  12   2      601.82      781.48     71.76 o 
  -2  12   2     2316.66     2256.48     89.32 o 
   0  12   2     5038.47     4650.17    155.61 o 
   2  12   2     7627.32     7352.99    272.94 o 
   4  12   2     1878.67     1657.83     98.85 o 
   6  12   2     3467.76     3494.71    112.81 o 
   8  12   2     1521.16     1569.64     86.60 o 
  10  12   2     1518.66     1680.03    111.28 o 
  12  12   2      641.68      832.70     99.99 o 
  -9  13   2        0.83      -63.13     42.91 o 
  -7  13   2       36.91       64.78     48.86 o 
  -5  13   2       67.77      -44.39     77.80 o 
  -3  13   2       56.77       26.23     39.71 o 
  -1  13   2       13.37       -5.93     43.42 o 
   1  13   2      113.03       75.29     47.64 o 
   3  13   2       50.91       16.21     44.22 o 
   5  13   2        0.51        4.11     41.93 o 
   7  13   2        4.52      -41.78     37.22 o 
   9  13   2        1.15      -66.32     44.21 o 
  -6  14   2     2449.62     2687.32    209.18 o 
  -4  14   2     2351.00     2313.98    181.64 o 
  -2  14   2      737.45      933.70    139.67 o 
   0  14   2     1256.36     1335.65    112.56 o 
   2  14   2     2283.03     2301.77    201.22 o 
   4  14   2     2908.58     2796.78    138.98 o 
   6  14   2     1517.64     1379.62    106.12 o 
 -21   1   3       61.10       92.70     94.82 o 
 -19   1   3      259.49      207.38     49.85 o 
 -17   1   3     1913.59     1971.73     83.78 o 
 -15   1   3     5577.02     5463.18    107.45 o 
 -13   1   3     5978.03     5885.76    104.31 o 
 -11   1   3     9686.69    10009.24     98.72 o 
  -9   1   3    14794.64    15238.72    136.04 o 
  -7   1   3    10457.05    10293.96     87.25 o 
  -5   1   3    39642.33    39740.00    432.95 o 
  -3   1   3     8587.44     8006.33     91.96 o 
  -1   1   3     2354.68     2351.62     70.53 o 
   1   1   3      268.46      278.18     20.47 o 
   3   1   3     2429.77     2482.20     53.86 o 
   5   1   3    39479.62    39601.09    574.40 o 
   7   1   3    23601.31    24162.71    266.13 o 
   9   1   3      995.99     1109.74     50.85 o 
  11   1   3      328.59      369.21     34.43 o 
  13   1   3      477.45      533.38     47.01 o 
  15   1   3     2272.79     2213.42     72.34 o 
  17   1   3     1734.32     1886.17     86.46 o 
  19   1   3      505.12      563.92     67.04 o 
 -20   2   3      342.04      366.29     56.97 o 
 -18   2   3        4.08      -31.52     31.35 o 
 -16   2   3     2406.90     2221.14     87.60 o 
 -14   2   3     5239.32     5551.02     90.65 o 
 -12   2   3     5144.90     5168.71     80.96 o 
 -10   2   3     6011.69     6134.06     95.16 o 
  -8   2   3     6004.93     6387.50     93.14 o 
  -6   2   3    46947.33    51467.95    574.82 o 
  -4   2   3    76759.59    80645.67    733.06 o 
  -2   2   3     3192.00     3167.25     39.81 o 
   0   2   3     1990.04     2152.54     34.60 o 
   2   2   3     2818.03     2589.98     54.27 o 
   4   2   3     4039.43     3710.28     82.06 o 
   6   2   3    18627.70    18042.80    177.16 o 
   8   2   3      577.66      501.76     30.79 o 
  10   2   3     2464.37     2410.02     60.88 o 
  12   2   3     1062.47     1064.60     47.80 o 
  14   2   3      955.70      934.05     63.49 o 
  16   2   3     2321.56     2241.25     91.49 o 
  18   2   3     1274.64     1424.50     83.09 o 
  20   2   3      595.40      567.85     86.74 o 
 -21   3   3       24.44      -18.73     41.91 o 
 -19   3   3       17.10      -50.89     33.93 o 
 -17   3   3      276.56      216.30     76.06 o 
 -15   3   3      919.24      885.56     52.86 o 
 -13   3   3     2361.87     2345.17     68.33 o 
 -11   3   3      769.51      759.92     33.01 o 
  -9   3   3     8906.62     9462.29    154.64 o 
  -7   3   3      358.49      419.18     30.40 o 
  -5   3   3     4729.34     5299.41     66.89 o 
  -3   3   3    11057.74    12243.03    104.57 o 
  -1   3   3       66.40       55.92     10.30 o 
   1   3   3    13204.75    13650.60    286.67 o 
   3   3   3     1695.02     1603.04     46.48 o 
   5   3   3     4375.19     4585.31     65.07 o 
   7   3   3     3393.91     3343.34     61.37 o 
   9   3   3      354.70      393.13     30.54 o 
  11   3   3      797.03      770.04     42.01 o 
  13   3   3       74.48      -11.07     28.59 o 
  15   3   3      129.84       71.14     38.57 o 
  17   3   3       98.27       54.07     40.99 o 
  19   3   3        0.20      -56.02     51.80 o 
 -20   4   3      747.17      729.95     73.41 o 
 -18   4   3     1239.05     1249.78     78.00 o 
 -16   4   3     1913.57     1825.20     68.22 o 
 -14   4   3     4986.87     5373.19    109.52 o 
 -12   4   3     5283.36     5287.79    162.56 o 
 -10   4   3     3331.72     3285.07     82.53 o 
  -8   4   3      496.54      378.87     42.21 o 
  -6   4   3    22888.29    23647.93    213.68 o 
  -4   4   3    48091.47    51668.38    782.83 o 
  -2   4   3    62021.07    65871.05   1085.54 o 
   0   4   3    13649.71    13749.39    355.77 o 
   2   4   3     3118.87     2785.32     69.12 o 
   4   4   3    10536.75    10825.18    127.33 o 
   6   4   3     9309.80     9100.17    108.72 o 
   8   4   3     5728.48     5973.84     90.47 o 
  10   4   3     1496.56     1422.42     47.78 o 
  12   4   3     3396.57     3452.97    175.97 o 
  14   4   3     5503.29     5368.11    137.25 o 
  16   4   3     2314.08     2405.21    118.84 o 
  18   4   3      756.62      805.77    121.59 o 
 -19   5   3       46.10      -14.29     38.27 o 
 -17   5   3     1650.86     1571.11     70.06 o 
 -15   5   3     1664.89     1638.18     66.76 o 
 -13   5   3     6177.96     6043.86    116.78 o 
 -11   5   3     5452.35     5372.44    134.55 o 
  -9   5   3     5509.90     5303.44    113.24 o 
  -7   5   3      928.82      751.52     31.68 o 
  -5   5   3    24562.24    25280.32    439.19 o 
  -3   5   3     3620.49     3080.94     59.65 o 
  -1   5   3    17217.60    17688.70    299.58 o 
   1   5   3     2256.57     2201.53     50.04 o 
   3   5   3    10633.67    11033.75    149.77 o 
   5   5   3    16237.96    16076.46    261.02 o 
   7   5   3    11606.14    11951.70    138.60 o 
   9   5   3     3582.82     3575.15     92.17 o 
  11   5   3     1201.46     1133.15     60.59 o 
  13   5   3     1683.39     1726.83     77.76 o 
  15   5   3      954.08      908.55     91.83 o 
  17   5   3      877.34      760.58     93.98 o 
  19   5   3      140.55       15.97     61.15 o 
 -20   6   3       18.81      -13.48     54.93 o 
 -18   6   3       65.72       41.97     39.33 o 
 -16   6   3      110.15       34.15     36.74 o 
 -14   6   3      500.43      487.69     53.91 o 
 -12   6   3        4.17       -9.88     33.21 o 
 -10   6   3      144.33      117.69     43.49 o 
  -8   6   3     2829.49     2598.96    116.15 o 
  -6   6   3     2614.38     2648.74     81.81 o 
  -4   6   3     2660.50     2670.00     49.84 o 
  -2   6   3     1512.72     1707.62     43.36 o 
   0   6   3      219.91      194.39     25.18 o 
   2   6   3     3087.07     3271.35     66.22 o 
   4   6   3      178.79      172.09     27.47 o 
   6   6   3     1584.47     1727.54     61.89 o 
   8   6   3      360.47      303.21     50.09 o 
  10   6   3      281.56      220.89     51.83 o 
  12   6   3      394.42      344.56     61.41 o 
  14   6   3      289.61      270.19     60.52 o 
  16   6   3      239.38      280.35     63.89 o 
  18   6   3       34.15      -56.54     56.45 o 
 -19   7   3     1345.47     1315.95    113.62 o 
 -17   7   3     1035.47     1152.88    137.14 o 
 -15   7   3     4307.80     4252.77    135.56 o 
 -13   7   3     3247.68     3287.46    104.67 o 
 -11   7   3     7897.16     7892.60    200.46 o 
  -9   7   3     5182.23     5410.86    250.43 o 
  -7   7   3     8431.25     8666.07    139.10 o 
  -5   7   3     4516.40     4176.35     92.96 o 
  -3   7   3    25142.85    26766.03    245.42 o 
  -1   7   3    10628.83    10884.96    132.31 o 
   1   7   3    11392.60    11152.39    137.97 o 
   3   7   3     2757.09     2396.73     60.42 o 
   5   7   3     6138.71     5974.96    101.35 o 
   7   7   3     5538.42     5146.62    110.50 o 
   9   7   3     2010.81     2054.66     75.69 o 
  11   7   3     2641.55     2761.80    120.79 o 
  13   7   3     1818.53     2038.78    111.20 o 
  15   7   3     2338.81     2531.44    127.91 o 
  17   7   3      515.62      626.03     89.82 o 
 -18   8   3      526.32      519.33     99.03 o 
 -16   8   3     1984.68     1819.16     90.04 o 
 -14   8   3     2286.42     2296.83     95.53 o 
 -12   8   3        7.65       32.54     41.45 o 
 -10   8   3      585.14      708.37     86.14 o 
  -8   8   3     1869.49     1918.60     93.90 o 
  -6   8   3    10759.65    10575.49    286.80 o 
  -4   8   3     3613.87     3396.83     86.32 o 
  -2   8   3      869.77      883.04     41.05 o 
   0   8   3     1169.48     1090.98     43.45 o 
   2   8   3     7732.18     7797.33    117.11 o 
   4   8   3     1022.55      987.38     46.53 o 
   6   8   3     3174.04     3050.12     75.43 o 
   8   8   3      333.50      390.98     52.58 o 
  10   8   3     2665.37     2506.07    236.36 o 
  12   8   3      384.54      428.14     70.54 o 
  14   8   3      203.98      133.63     59.49 o 
  16   8   3      328.67      375.13     84.32 o 
 -17   9   3       61.79      -17.83     45.95 o 
 -15   9   3     1029.54     1012.31     79.55 o 
 -13   9   3     5080.48     4921.15    137.35 o 
 -11   9   3     1739.36     1660.93     98.15 o 
  -9   9   3      452.96      415.88     65.22 o 
  -7   9   3     1573.35     1491.60     87.50 o 
  -5   9   3     3165.87     3066.20     89.10 o 
  -3   9   3     4946.95     4647.88    126.50 o 
  -1   9   3       94.37       45.27     26.84 o 
   1   9   3      573.08      593.80     40.41 o 
   3   9   3     1981.66     1864.24     59.90 o 
   5   9   3     5444.93     5267.31    145.43 o 
   7   9   3     3643.50     3767.75    108.04 o 
   9   9   3      903.00      931.90     85.05 o 
  11   9   3      118.87        8.54     36.68 o 
  13   9   3      200.03      262.61     67.40 o 
  15   9   3      262.58      254.25     72.02 o 
 -16  10   3     1684.48     1531.87    117.01 o 
 -14  10   3     2361.95     2461.58    104.33 o 
 -12  10   3     3220.49     3349.43    143.21 o 
 -10  10   3     1817.60     1872.04    106.43 o 
  -8  10   3     9629.67     9564.67    230.01 o 
  -6  10   3     9503.71     9788.96    227.72 o 
  -4  10   3    17645.23    16049.04    395.86 o 
  -2  10   3     8135.71     8265.90    156.35 o 
   0  10   3     8635.18     8218.56    159.92 o 
   2  10   3     2698.52     2850.72     75.25 o 
   4  10   3     5415.98     5586.22    246.54 o 
   6  10   3      578.73      679.65     60.25 o 
   8  10   3     3344.01     3172.05    105.12 o 
  10  10   3      761.02      689.62     80.23 o 
  12  10   3     2274.12     2312.29    126.71 o 
  14  10   3     1377.41     1407.30    121.49 o 
 -13  11   3      525.03      517.89     92.28 o 
 -11  11   3      962.29     1068.77    111.48 o 
  -9  11   3     1048.40     1114.74    204.84 o 
  -7  11   3      634.07      658.48     78.04 o 
  -5  11   3     1973.48     1929.52    103.21 o 
  -3  11   3     5432.67     5601.29    132.27 o 
  -1  11   3     2483.56     2254.14     84.19 o 
   1  11   3      381.89      359.08     47.92 o 
   3  11   3        2.70        3.87     34.24 o 
   5  11   3      596.45      579.98    117.26 o 
   7  11   3      733.51      746.76     67.54 o 
   9  11   3      214.14      278.61     78.15 o 
  11  11   3       61.48        8.20     76.36 o 
  13  11   3      376.75      344.25     85.41 o 
 -12  12   3      282.97      165.15     62.78 o 
 -10  12   3      449.69      524.00     82.51 o 
  -8  12   3      837.22      985.95     99.51 o 
  -6  12   3     2077.36     2055.04    111.29 o 
  -4  12   3     1280.73     1277.13     91.54 o 
  -2  12   3     2446.76     2173.98     87.41 o 
   0  12   3        7.71       -3.08     41.96 o 
   2  12   3      283.13      160.85     52.02 o 
   4  12   3     1235.96     1117.60    124.15 o 
   6  12   3     3004.60     2807.62    216.78 o 
   8  12   3     1174.11     1139.57    105.37 o 
  10  12   3      124.21      133.93     58.94 o 
  -9  13   3     1257.19     1290.22    111.30 o 
  -7  13   3     3020.55     2932.91    138.96 o 
  -5  13   3     1767.61     1854.01    109.74 o 
  -3  13   3     2540.76     2512.38    154.87 o 
  -1  13   3     1758.04     1879.20    107.71 o 
   1  13   3     1414.36     1617.72    145.46 o 
   3  13   3     2688.13     2500.03    219.31 o 
   5  13   3     1536.18     1651.83    138.95 o 
   7  13   3     1232.29     1328.29    128.45 o 
   9  13   3     1261.25     1553.40    116.02 o 
  -6  14   3        2.73      -40.06     44.96 o 
  -4  14   3      258.50      107.13     86.86 o 
  -2  14   3       36.66      -62.97     69.49 o 
   0  14   3       83.14      -12.49     49.85 o 
   2  14   3      340.89      294.09    121.60 o 
   4  14   3      339.59      309.48     69.04 o 
 -20   0   4      901.62      967.71    147.63 o 
 -18   0   4     2010.15     1872.46    154.87 o 
 -16   0   4     3485.53     3545.85    125.55 o 
 -14   0   4     8617.71     8819.42    466.05 o 
 -12   0   4    17611.00    18001.22    322.76 o 
 -10   0   4    14448.45    14700.08    176.06 o 
  -8   0   4    47638.23    49668.96    459.31 o 
  -6   0   4     2833.95     2431.21    104.22 o 
  -4   0   4    27245.52    28214.06    343.78 o 
  -2   0   4    12848.05    12828.03    254.01 o 
   0   0   4    12363.58    12517.57    254.01 o 
   2   0   4      222.78      233.07     41.26 o 
   4   0   4    14821.57    14122.27    211.52 o 
   6   0   4    33296.43    35101.28    437.49 o 
   8   0   4   131362.69   130943.18   1394.84 o 
  10   0   4    14954.88    15031.82    258.24 o 
  12   0   4     4089.03     4128.67    232.34 o 
  14   0   4        7.40      -24.28     38.07 o 
  16   0   4      824.06     1041.80    113.29 o 
  18   0   4      916.35      878.70    136.05 o 
 -21   1   4     1530.39     1328.44    113.26 o 
 -19   1   4     2202.48     2074.79    124.84 o 
 -17   1   4     1411.12     1282.80     70.67 o 
 -15   1   4      120.83       74.25     26.24 o 
 -13   1   4     1388.78     1348.32     51.86 o 
 -11   1   4      146.49       75.18     21.85 o 
  -9   1   4      759.98      749.64     28.92 o 
  -7   1   4     3096.24     2816.82     38.71 o 
  -5   1   4     3488.17     3351.58     54.12 o 
  -3   1   4    32892.30    35455.30    334.77 o 
  -1   1   4     1005.22      876.28     29.74 o 
   1   1   4      769.64      694.37     37.61 o 
   3   1   4    13278.83    13323.79    162.49 o 
   5   1   4     7938.17     8009.37    123.50 o 
   7   1   4     7835.39     7964.58    131.81 o 
   9   1   4     3295.09     3282.26     87.82 o 
  11   1   4      545.45      571.49     68.34 o 
  13   1   4     2800.68     2681.61     92.35 o 
  15   1   4       57.56       17.85     47.71 o 
  17   1   4      267.50      266.45     53.01 o 
  19   1   4       57.88       37.02     43.65 o 
 -20   2   4        6.43       -8.03     38.25 o 
 -18   2   4      108.09       45.42     36.26 o 
 -16   2   4     2409.65     2389.25     90.31 o 
 -14   2   4     7763.27     7725.21    154.95 o 
 -12   2   4     1778.44     1756.54     47.14 o 
 -10   2   4      765.32      782.17     31.37 o 
  -8   2   4       35.44       -2.65     11.79 o 
  -6   2   4    11980.95    11911.02    125.57 o 
  -4   2   4    10140.94    10538.41    150.00 o 
  -2   2   4     5841.67     5873.70     70.62 o 
   0   2   4      646.57      484.67     19.89 o 
   2   2   4    18006.01    18312.01    201.86 o 
   4   2   4     8457.85     8162.69    122.25 o 
   6   2   4     8697.63     8858.07    137.69 o 
   8   2   4      504.09      520.61     43.17 o 
  10   2   4     1143.05     1062.56     55.01 o 
  12   2   4      736.38      714.72     94.59 o 
  14   2   4     2193.29     2107.13    124.68 o 
  16   2   4      398.89      308.75     55.37 o 
  18   2   4      147.77       96.08     48.25 o 
 -21   3   4      604.35      667.41     74.71 o 
 -19   3   4     1099.21     1090.91    101.15 o 
 -17   3   4      349.39      326.20     51.91 o 
 -15   3   4     7331.85     7219.31    156.76 o 
 -13   3   4     6538.40     6589.93    115.07 o 
 -11   3   4     4654.20     4779.26     74.81 o 
  -9   3   4     2737.06     2482.08     52.70 o 
  -7   3   4    14688.26    14415.75    147.87 o 
  -5   3   4    15874.67    15911.33    158.89 o 
  -3   3   4    28709.03    30116.25    224.57 o 
  -1   3   4       35.17        9.81     10.38 o 
   1   3   4    12817.90    12553.46    342.10 o 
   3   3   4    20364.69    21096.63    275.08 o 
   5   3   4    18740.10    18640.77    221.69 o 
   7   3   4     6394.30     6618.85    121.12 o 
   9   3   4     2265.55     2188.23     73.20 o 
  11   3   4     3273.69     3354.35     96.34 o 
  13   3   4     3043.88     2972.39    187.09 o 
  15   3   4     1943.47     1853.93     86.46 o 
  17   3   4      473.45      527.13     65.90 o 
  19   3   4      428.97      416.65     99.16 o 
 -20   4   4      215.03      155.03     50.62 o 
 -18   4   4       90.60       37.86     41.37 o 
 -16   4   4        4.59      -43.42     28.95 o 
 -14   4   4      172.93      159.14     32.88 o 
 -12   4   4        1.03      -28.56     19.04 o 
 -10   4   4      642.18      613.59     41.58 o 
  -8   4   4     1100.50     1011.69     89.36 o 
  -6   4   4     1673.12     1905.42     30.54 o 
  -4   4   4      127.13      207.00     24.61 o 
  -2   4   4     1325.02     1146.55     41.76 o 
   0   4   4     3827.48     3748.38    133.03 o 
   2   4   4     4296.90     4149.03    119.04 o 
   4   4   4        1.81      -13.85     20.62 o 
   6   4   4       41.29       36.61     21.60 o 
   8   4   4       82.89       20.95     22.74 o 
  10   4   4        5.67        1.22     24.98 o 
  12   4   4      168.09      140.95     37.76 o 
  14   4   4      221.21      227.45     44.81 o 
  16   4   4       93.99       44.00     42.74 o 
  18   4   4        3.93      -54.54     58.98 o 
 -19   5   4     1319.30     1482.56     94.96 o 
 -17   5   4     3299.99     3386.43    118.07 o 
 -15   5   4     1688.45     1651.59     66.73 o 
 -13   5   4     2978.39     2903.86     97.26 o 
 -11   5   4      552.30      642.81     45.12 o 
  -9   5   4     1495.99     1492.65     61.23 o 
  -7   5   4      674.84      694.68     28.40 o 
  -5   5   4    16348.20    16169.73    166.60 o 
  -3   5   4    15289.82    16219.02    304.80 o 
  -1   5   4    38896.66    42245.29    754.58 o 
   1   5   4    10797.71    11080.38    149.18 o 
   3   5   4     9519.13     9649.08    142.45 o 
   5   5   4     4382.69     4342.38     94.20 o 
   7   5   4     1701.66     1742.22     64.04 o 
   9   5   4      593.42      621.60     50.48 o 
  11   5   4     1301.49     1273.25     65.20 o 
  13   5   4     1864.96     1858.23     82.65 o 
  15   5   4     1756.95     1758.74    238.85 o 
  17   5   4      881.93      858.52     96.68 o 
 -20   6   4      564.76      481.33    123.05 o 
 -18   6   4     1206.15     1331.58     93.31 o 
 -16   6   4     1378.77     1549.21     68.80 o 
 -14   6   4     5194.67     5025.74    113.36 o 
 -12   6   4     5598.43     5633.22    114.69 o 
 -10   6   4    10833.75    10426.36    293.82 o 
  -8   6   4    10616.42    10669.20    192.90 o 
  -6   6   4     8263.01     8370.20    126.61 o 
  -4   6   4     8211.20     8331.24    100.61 o 
  -2   6   4    10107.62    10042.68    259.26 o 
   0   6   4     4586.65     4688.46    114.19 o 
   2   6   4     6916.84     6852.62    121.30 o 
   4   6   4     4671.77     4667.19    102.86 o 
   6   6   4    11141.27    11087.85    204.75 o 
   8   6   4    11041.96    10960.75    176.94 o 
  10   6   4     5281.49     5233.32    123.25 o 
  12   6   4     1318.91     1303.88     73.79 o 
  14   6   4      796.89      923.47    112.53 o 
  16   6   4      607.35      580.94    147.66 o 
  18   6   4      573.76      752.14     96.83 o 
 -19   7   4       80.09       20.41     53.40 o 
 -17   7   4        5.95        3.09     38.55 o 
 -15   7   4      287.04      252.90     49.88 o 
 -13   7   4      305.86      273.88     46.93 o 
 -11   7   4       12.27       11.16     40.47 o 
  -9   7   4      586.59      604.06     63.68 o 
  -7   7   4      289.40      260.21     60.07 o 
  -5   7   4     1225.52     1037.89     47.33 o 
  -3   7   4     3501.90     3193.63     83.39 o 
  -1   7   4      413.57      470.62     41.79 o 
   1   7   4      501.96      462.54     34.86 o 
   3   7   4       22.48       12.34     19.00 o 
   5   7   4      182.87      141.83     30.45 o 
   7   7   4      335.90      324.22     40.50 o 
   9   7   4      348.84      371.82     83.96 o 
  11   7   4       93.44       56.87     43.11 o 
  13   7   4       24.08      -24.47     43.98 o 
  15   7   4       22.57      -60.83     42.85 o 
  17   7   4       15.50      -16.10     53.48 o 
 -18   8   4      384.87      246.31     59.55 o 
 -16   8   4     2663.51     2961.05    110.62 o 
 -14   8   4     2032.43     2056.82    103.65 o 
 -12   8   4     3870.90     3901.59    143.20 o 
 -10   8   4      359.98      314.52     58.35 o 
  -8   8   4      654.82      734.15     95.91 o 
  -6   8   4     1479.81     1443.90     81.61 o 
  -4   8   4      673.67      600.78     43.86 o 
  -2   8   4     1173.32     1172.79     54.51 o 
   0   8   4     4839.36     4937.96     90.47 o 
   2   8   4     4902.77     4917.19     93.40 o 
   4   8   4     7765.01     7736.04    124.21 o 
   6   8   4     3419.00     3468.13     84.11 o 
   8   8   4     2135.60     1983.45     75.87 o 
  10   8   4     1324.75     1348.62     97.72 o 
  12   8   4     1201.59     1275.28     98.05 o 
  14   8   4     1023.96     1164.06    110.72 o 
  16   8   4      539.08      541.54     94.10 o 
 -17   9   4      696.18      766.68     85.60 o 
 -15   9   4      907.21      969.85     98.77 o 
 -13   9   4     5529.89     5785.67    280.83 o 
 -11   9   4     4996.10     5594.11    219.67 o 
  -9   9   4      551.55      710.02     77.84 o 
  -7   9   4       64.64       27.30     48.13 o 
  -5   9   4      481.03      372.53     56.68 o 
  -3   9   4     6518.79     6366.12    246.46 o 
  -1   9   4     9723.06     9739.99    172.64 o 
   1   9   4     2122.38     2111.45     94.96 o 
   3   9   4     2293.63     2411.48     73.24 o 
   5   9   4     2749.35     2885.44    160.06 o 
   7   9   4     3838.98     4046.14    132.57 o 
   9   9   4     3198.50     3141.04    105.74 o 
  11   9   4     1052.31     1097.61     81.18 o 
  13   9   4      989.91      938.91    101.36 o 
  15   9   4      282.82      258.47     74.19 o 
 -16  10   4       85.92       40.73     44.56 o 
 -14  10   4        8.36      -32.24     41.14 o 
 -12  10   4        1.68      -34.05     91.92 o 
 -10  10   4      178.21      108.24     50.15 o 
  -8  10   4      108.02       21.67     43.87 o 
  -6  10   4     2642.81     2350.90    112.13 o 
  -4  10   4      466.76      438.46     64.22 o 
  -2  10   4     2669.70     2638.14     89.77 o 
   0  10   4     4162.03     4228.09    110.95 o 
   2  10   4      519.40      582.95     52.57 o 
   4  10   4      985.66     1025.24     78.14 o 
   6  10   4     1351.34     1340.29     73.62 o 
   8  10   4       92.93       95.32     41.80 o 
  10  10   4       51.45      -16.39     37.60 o 
  12  10   4       21.65      -52.51     39.39 o 
  14  10   4        0.38       19.74     60.52 o 
 -13  11   4      679.28      815.84     96.92 o 
 -11  11   4      486.84      599.81     83.02 o 
  -9  11   4      220.65      153.92     57.30 o 
  -7  11   4     1315.33     1348.55     92.04 o 
  -5  11   4     5327.11     4999.32    165.58 o 
  -3  11   4     4745.15     5087.84    350.34 o 
  -1  11   4     5671.74     5438.71    131.36 o 
   1  11   4     2281.08     2190.39     84.76 o 
   3  11   4      526.80      416.67     74.92 o 
   5  11   4     2094.79     2077.68    121.73 o 
   7  11   4     2797.60     2694.44    156.54 o 
   9  11   4     2339.90     2344.15    100.19 o 
  11  11   4     1343.44     1497.58     90.77 o 
 -12  12   4      863.56      952.99    103.58 o 
 -10  12   4     1260.58     1407.30    107.45 o 
  -8  12   4     2075.04     2262.71    138.62 o 
  -6  12   4     3423.67     3514.88    145.97 o 
  -4  12   4     1705.72     1669.23    145.10 o 
  -2  12   4      727.52      798.91     82.31 o 
   0  12   4     1220.10     1423.86     75.20 o 
   2  12   4     2122.49     2051.69    108.77 o 
   4  12   4     2476.16     2557.41    222.57 o 
   6  12   4     3062.57     3160.54    138.39 o 
   8  12   4     1338.28     1475.29     84.95 o 
  10  12   4     2051.23     2308.42    135.51 o 
  -9  13   4        9.07      -27.42     49.13 o 
  -7  13   4       42.85      -41.48     45.28 o 
  -5  13   4       96.81      -14.12     44.01 o 
  -3  13   4        0.25      -55.70     41.18 o 
  -1  13   4        0.09      -84.67     56.45 o 
   1  13   4        9.24        7.35     45.30 o 
   3  13   4        7.65      -66.77     44.52 o 
   5  13   4        0.24      -30.20     55.37 o 
   7  13   4        3.64      -20.18     55.27 o 
  -4  14   4     1000.30     1016.79    100.02 o 
  -2  14   4     2451.86     2172.86    181.64 o 
   0  14   4     2653.60     2492.08    188.88 o 
   2  14   4      725.35      687.80     89.53 o 
 -21   1   5      662.03      734.41     94.70 o 
 -19   1   5      129.66      123.71     56.80 o 
 -17   1   5      360.34      344.50     51.64 o 
 -15   1   5     1466.63     1520.41     70.69 o 
 -13   1   5     4896.26     4890.27     95.41 o 
 -11   1   5     6798.32     6792.02     90.91 o 
  -9   1   5     6108.76     6215.09     67.83 o 
  -7   1   5    24702.30    26174.37    190.26 o 
  -5   1   5    31611.66    33945.32    312.63 o 
  -3   1   5     8368.42     8453.34    115.89 o 
  -1   1   5    11671.16    11221.02    252.20 o 
   1   1   5     3484.39     3284.88    116.40 o 
   3   1   5     9237.27     8679.23    129.37 o 
   5   1   5     3515.89     3496.62     82.04 o 
   7   1   5      592.89      729.74     50.14 o 
   9   1   5     5123.61     5194.56    116.10 o 
  11   1   5     5464.18     5328.16    125.81 o 
  13   1   5     1282.62     1397.96     95.78 o 
  15   1   5      186.33      165.30     48.84 o 
  17   1   5       17.92      -29.54     39.56 o 
  19   1   5      291.43      313.22     74.36 o 
 -20   2   5     1599.61     1512.95    110.25 o 
 -18   2   5     1305.56     1363.17     77.09 o 
 -16   2   5     1704.63     1631.33    120.65 o 
 -14   2   5       12.49      -11.29     25.53 o 
 -12   2   5     3686.98     3581.28     67.14 o 
 -10   2   5     6279.45     6800.11    102.06 o 
  -8   2   5    12816.31    12562.07    206.94 o 
  -6   2   5    13499.56    14087.49    235.34 o 
  -4   2   5     7077.27     7593.27     94.91 o 
  -2   2   5    28174.73    30599.26    302.03 o 
   0   2   5    36085.07    36861.21    304.29 o 
   2   2   5     5753.60     5295.56     70.33 o 
   4   2   5     4543.31     4541.01     91.97 o 
   6   2   5     1558.50     1431.88    107.02 o 
   8   2   5      991.50      896.48     49.89 o 
  10   2   5     2921.18     2964.01    127.80 o 
  12   2   5      507.14      499.01     56.19 o 
  14   2   5      978.77     1069.38     76.92 o 
  16   2   5      257.73      384.66     57.63 o 
  18   2   5      130.83      126.87     53.87 o 
 -21   3   5        0.07      -45.99     42.54 o 
 -19   3   5        3.42      -50.15     33.43 o 
 -17   3   5      235.37       97.51     43.56 o 
 -15   3   5        0.17      -38.10     25.40 o 
 -13   3   5      275.54      230.53     32.71 o 
 -11   3   5      476.78      603.85     41.68 o 
  -9   3   5     5195.84     5279.43     76.11 o 
  -7   3   5      252.97      395.35     38.86 o 
  -5   3   5     6367.72     7241.89    157.38 o 
  -3   3   5     1904.08     2146.28     62.68 o 
  -1   3   5      462.02      477.67     26.22 o 
   1   3   5     6121.44     6160.53     77.51 o 
   3   3   5      609.49      581.03     41.22 o 
   5   3   5     1303.48     1228.21     73.32 o 
   7   3   5      106.45       40.68     28.11 o 
   9   3   5      255.07      306.03     39.89 o 
  11   3   5      740.30      727.64     60.29 o 
  13   3   5      321.12      246.69     52.41 o 
  15   3   5       24.71      -13.69     37.39 o 
  17   3   5        2.29      -28.33     40.47 o 
 -20   4   5      718.07      748.97     75.78 o 
 -18   4   5     4847.08     4727.89    175.58 o 
 -16   4   5     3229.39     3252.39    111.69 o 
 -14   4   5     3836.98     4030.95     95.72 o 
 -12   4   5     2627.70     2863.25     76.72 o 
 -10   4   5     4134.74     4419.49     97.27 o 
  -8   4   5     9539.05     9827.87    229.99 o 
  -6   4   5    10016.97     9715.76    230.86 o 
  -4   4   5     2575.27     2102.15     55.92 o 
  -2   4   5    11030.39    11237.13    136.95 o 
   0   4   5    21495.12    22514.50    895.84 o 
   2   4   5    34730.95    35720.61    618.22 o 
   4   4   5    15245.23    15358.23    306.74 o 
   6   4   5     2328.02     2286.22     72.07 o 
   8   4   5     1849.74     1867.12     82.51 o 
  10   4   5     1539.10     1489.75     67.43 o 
  12   4   5     2547.95     2803.09    107.42 o 
  14   4   5     1168.17     1140.61    112.39 o 
  16   4   5      826.88      997.05     95.28 o 
  18   4   5      716.53      708.84     96.53 o 
 -19   5   5      638.45      616.83     70.32 o 
 -17   5   5     2687.87     2566.85    106.08 o 
 -15   5   5       25.47        9.78     28.66 o 
 -13   5   5     4169.38     4169.38     98.08 o 
 -11   5   5     2958.49     2962.04     78.90 o 
  -9   5   5    11518.94    11579.06    181.98 o 
  -7   5   5     7943.87     7803.99    137.36 o 
  -5   5   5     6195.21     6338.49    118.51 o 
  -3   5   5      982.34      825.84     28.51 o 
  -1   5   5    18517.49    19449.93    299.58 o 
   1   5   5     3515.22     3228.11     65.49 o 
   3   5   5     8823.28     8410.18    284.46 o 
   5   5   5     1135.63     1134.11     53.46 o 
   7   5   5     4046.29     3940.15     99.70 o 
   9   5   5     5015.89     5031.15    119.64 o 
  11   5   5     3365.24     3265.86    101.49 o 
  13   5   5     1034.80     1090.40     76.14 o 
  15   5   5      290.44      233.92     53.73 o 
  17   5   5      403.57      416.59     78.55 o 
 -18   6   5        4.97      -13.53     40.19 o 
 -16   6   5      262.34      208.79     51.35 o 
 -14   6   5      647.78      705.99     55.23 o 
 -12   6   5        2.30      -36.05     24.03 o 
 -10   6   5      235.49      224.66     38.60 o 
  -8   6   5      199.88      181.63     35.65 o 
  -6   6   5      565.50      563.14     68.59 o 
  -4   6   5     4175.15     4001.86    124.53 o 
  -2   6   5      766.83      762.28     35.91 o 
   0   6   5      316.25      354.73     30.23 o 
   2   6   5     1757.91     1714.12     60.65 o 
   4   6   5     1246.97     1239.43     56.55 o 
   6   6   5     1314.07     1173.37     57.75 o 
   8   6   5      682.30      652.66     54.98 o 
  10   6   5      551.23      373.58     49.78 o 
  12   6   5       17.42      -13.19     34.22 o 
  14   6   5      229.72      218.81     78.17 o 
  16   6   5       88.86      120.37     60.29 o 
 -19   7   5      424.22      351.87     74.69 o 
 -17   7   5      219.48      247.15    105.68 o 
 -15   7   5     4377.74     4361.48    112.32 o 
 -13   7   5     2387.30     2253.07     78.37 o 
 -11   7   5     6997.49     7075.97    255.53 o 
  -9   7   5     3783.27     3984.18    210.63 o 
  -7   7   5    12510.04    12398.23    246.78 o 
  -5   7   5     9557.08     9430.07    208.67 o 
  -3   7   5     8317.16     8151.91    237.35 o 
  -1   7   5     2154.90     2068.74     80.64 o 
   1   7   5    13607.52    14565.71    238.47 o 
   3   7   5     8614.89     8582.33    327.05 o 
   5   7   5     7974.80     8181.56    167.07 o 
   7   7   5     1074.57     1029.34     59.46 o 
   9   7   5     1200.95     1145.51     86.06 o 
  11   7   5     1463.88     1356.52     72.24 o 
  13   7   5      910.59     1113.18    113.65 o 
  15   7   5      848.09      825.25    126.30 o 
 -18   8   5       37.22       20.15     55.25 o 
 -16   8   5       34.66      -10.64     45.67 o 
 -14   8   5      730.85      839.63     71.97 o 
 -12   8   5     4626.58     4600.29    252.60 o 
 -10   8   5     5722.92     5461.57    216.06 o 
  -8   8   5       25.95      -15.48     33.77 o 
  -6   8   5      144.39      153.29     42.73 o 
  -4   8   5      893.60      931.67     75.55 o 
  -2   8   5    12770.24    12542.94    189.55 o 
   0   8   5     5427.69     5415.49     98.68 o 
   2   8   5      667.02      615.93     43.39 o 
   4   8   5       95.43       53.84     26.78 o 
   6   8   5     2290.21     2209.66     81.80 o 
   8   8   5     1045.55     1047.51     63.58 o 
  10   8   5     1607.11     1480.80    124.51 o 
  12   8   5       77.97       74.31     55.14 o 
  14   8   5      399.17      382.66     78.06 o 
 -15   9   5        2.68      -20.17     37.43 o 
 -13   9   5       41.61       18.32     46.54 o 
 -11   9   5     1044.80     1023.94     96.89 o 
  -9   9   5     7794.61     7590.62    301.41 o 
  -7   9   5     4180.38     3907.81    139.94 o 
  -5   9   5     1515.53     1516.12     96.65 o 
  -3   9   5      903.74      916.88     57.17 o 
  -1   9   5      745.03      645.72     57.82 o 
   1   9   5     2983.02     2848.85     90.46 o 
   3   9   5      695.84      714.77     52.87 o 
   5   9   5       28.29        0.64     26.40 o 
   7   9   5      426.34      438.15     45.31 o 
   9   9   5      838.60      958.50     74.92 o 
  11   9   5      857.15      791.69     91.04 o 
  13   9   5      508.62      462.26     79.80 o 
 -14  10   5     1996.55     2207.95    123.94 o 
 -12  10   5     2884.59     2863.61    136.86 o 
 -10  10   5     4057.64     4418.99    162.11 o 
  -8  10   5     4037.74     3869.56    177.34 o 
  -6  10   5     2518.55     2603.76    120.47 o 
  -4  10   5    10352.53    10172.05    236.25 o 
  -2  10   5     9420.09     9416.95    210.74 o 
   0  10   5    14276.78    13902.56    243.78 o 
   2  10   5     5324.05     5210.53    258.93 o 
   4  10   5     3990.16     4020.64    137.69 o 
   6  10   5     1314.54     1386.77     91.95 o 
   8  10   5     2221.79     2427.50    186.17 o 
  10  10   5      455.87      460.66     64.41 o 
  12  10   5     1051.69     1266.12    104.20 o 
 -13  11   5      476.77      552.12     85.67 o 
 -11  11   5     1266.36     1318.01    216.78 o 
  -9  11   5     1162.10     1124.53    205.20 o 
  -7  11   5      827.91      812.81    145.48 o 
  -5  11   5      486.46      437.84     69.98 o 
  -3  11   5      792.12      773.47    107.12 o 
  -1  11   5     2911.02     2906.19     98.79 o 
   1  11   5     4604.04     4584.22    124.10 o 
   3  11   5      920.76      898.99     84.43 o 
   5  11   5       65.04      -19.92     38.61 o 
   7  11   5        6.07      -48.01     37.60 o 
   9  11   5      462.33      549.01    119.85 o 
  11  11   5      220.75      225.68     57.36 o 
 -10  12   5      192.03      151.44     61.31 o 
  -8  12   5      453.07      421.13     70.36 o 
  -6  12   5      960.81     1001.73     97.99 o 
  -4  12   5     1288.61     1339.84    109.05 o 
  -2  12   5     1262.88     1134.88     91.10 o 
   0  12   5      602.37      558.23     95.58 o 
   2  12   5     1762.33     1481.67     98.88 o 
   4  12   5       70.34       56.15     50.37 o 
   6  12   5      194.59      158.23     59.35 o 
   8  12   5      296.17      245.72     58.48 o 
  -9  13   5     1966.83     2156.45    137.50 o 
  -7  13   5     1363.35     1552.35    113.89 o 
  -5  13   5     1003.23     1046.76    205.20 o 
  -3  13   5     3124.25     3152.46    140.82 o 
  -1  13   5     2351.85     2429.12    124.63 o 
   1  13   5     2134.45     2100.12    116.69 o 
   3  13   5      609.15      565.28     84.10 o 
   5  13   5      538.28      447.26     87.94 o 
  -2  14   5       75.09       16.64     76.73 o 
   0  14   5       22.42       59.35     84.69 o 
 -20   0   6     3365.92     2974.85    206.25 o 
 -18   0   6     5948.23     5608.05    267.11 o 
 -16   0   6     3082.88     2941.56    183.09 o 
 -14   0   6     2865.62     2790.30    213.52 o 
 -12   0   6     2001.81     1982.92     86.31 o 
 -10   0   6    15668.64    16214.91    264.86 o 
  -8   0   6    35976.40    37587.14    372.92 o 
  -6   0   6    31929.65    33320.57    333.80 o 
  -4   0   6    31580.89    33584.09    419.99 o 
  -2   0   6       15.57      -15.20     26.06 o 
   0   0   6    16851.26    15999.94    341.58 o 
   2   0   6    15085.30    15235.73    339.41 o 
   4   0   6     9491.99     9033.03    251.84 o 
   6   0   6       30.55       93.37     48.49 o 
   8   0   6     2040.19     1907.99    129.54 o 
  10   0   6     9130.38     9130.00    301.78 o 
  12   0   6    27019.73    28553.70    644.80 o 
  14   0   6     4261.73     4081.58    221.52 o 
  16   0   6      629.32      661.56    120.88 o 
  18   0   6       22.54      -46.32     78.90 o 
 -21   1   6       22.09      -17.81     56.37 o 
 -19   1   6      639.74      595.72     85.64 o 
 -17   1   6     4075.31     3848.19    117.15 o 
 -15   1   6     6173.54     5808.42    137.91 o 
 -13   1   6     2542.63     2499.05     69.63 o 
 -11   1   6       70.41       54.11     21.83 o 
  -9   1   6     1922.36     1899.19     45.45 o 
  -7   1   6      550.72      487.23     39.51 o 
  -5   1   6     1180.14     1146.22     44.04 o 
  -3   1   6     1177.60     1106.02     56.82 o 
  -1   1   6     2041.91     1972.89     70.81 o 
   1   1   6    16517.30    17391.62    424.08 o 
   3   1   6     1970.30     1771.32     58.85 o 
   5   1   6      320.91      271.62     32.76 o 
   7   1   6     1464.33     1404.53     61.11 o 
   9   1   6     2331.70     2275.43     83.66 o 
  11   1   6     2879.25     2783.82     96.50 o 
  13   1   6     1443.05     1409.26     79.30 o 
  15   1   6      155.39       71.05     44.52 o 
  17   1   6      348.60      234.64     72.16 o 
 -20   2   6      802.88      680.65     93.61 o 
 -18   2   6       98.51       78.65     40.43 o 
 -16   2   6      248.16      182.32     42.12 o 
 -14   2   6      184.64      181.40     50.74 o 
 -12   2   6     2926.19     2880.15     90.11 o 
 -10   2   6    11927.67    11932.25    131.98 o 
  -8   2   6     5707.35     5819.16    102.73 o 
  -6   2   6     2672.92     2610.18     55.98 o 
  -4   2   6      281.72      357.03     28.88 o 
  -2   2   6     3127.82     3004.33     65.96 o 
   0   2   6     6218.60     6059.58     83.80 o 
   2   2   6     8715.27     8929.24    137.51 o 
   4   2   6     1660.58     1485.26     68.77 o 
   6   2   6     2344.85     2541.58    106.86 o 
   8   2   6      759.20      727.33     55.46 o 
  10   2   6     2386.28     2339.50     87.48 o 
  12   2   6      108.89      106.10     43.54 o 
  14   2   6      384.05      308.91     53.42 o 
  16   2   6       24.55        1.17     39.24 o 
  18   2   6      203.55      114.52     76.81 o 
 -19   3   6     3290.93     3143.40    117.34 o 
 -17   3   6     2269.31     2303.02     96.64 o 
 -15   3   6     2751.04     2746.34     98.49 o 
 -13   3   6      113.04       41.35     30.78 o 
 -11   3   6    10392.43    10705.58    173.95 o 
  -9   3   6    12057.88    11830.34    156.36 o 
  -7   3   6    11368.89    12204.30    174.44 o 
  -5   3   6     3838.25     3280.40     63.14 o 
  -3   3   6     5108.37     4789.76    128.92 o 
  -1   3   6     7541.20     7284.08     93.96 o 
   1   3   6    20548.67    19846.90    228.23 o 
   3   3   6     3466.25     3461.55     84.19 o 
   5   3   6     5442.02     5337.58    115.45 o 
   7   3   6     3186.82     3330.29    117.87 o 
   9   3   6     3935.53     3931.42    115.77 o 
  11   3   6     2456.21     2560.79    127.46 o 
  13   3   6     1053.61     1168.51     99.57 o 
  15   3   6      617.60      695.23     70.01 o 
  17   3   6      332.04      322.27     60.21 o 
 -20   4   6      265.63      213.98     54.20 o 
 -18   4   6       55.75       -7.68     37.95 o 
 -16   4   6      490.58      441.90     59.96 o 
 -14   4   6      320.44      333.63     48.07 o 
 -12   4   6       65.88       63.88     25.40 o 
 -10   4   6      560.12      439.96     42.69 o 
  -8   4   6      407.58      456.69     41.60 o 
  -6   4   6      648.54      573.80     46.86 o 
  -4   4   6     1211.90     1136.99     32.67 o 
  -2   4   6      122.26      173.47     19.77 o 
   0   4   6       22.95       37.30     14.67 o 
   2   4   6        6.08      -10.64     19.78 o 
   4   4   6      738.34      646.83     49.03 o 
   6   4   6     2131.10     2116.94     74.32 o 
   8   4   6      185.17      143.35     36.93 o 
  10   4   6        7.41      -19.33     30.23 o 
  12   4   6       10.65      -26.08     31.90 o 
  14   4   6        0.30      -17.69     38.14 o 
  16   4   6       60.83      -29.66     43.05 o 
 -19   5   6      603.17      609.54     73.14 o 
 -17   5   6     4098.55     4002.26    130.78 o 
 -15   5   6     3994.22     3701.72    119.17 o 
 -13   5   6     5207.23     5216.25    112.07 o 
 -11   5   6     1114.11     1191.34     54.38 o 
  -9   5   6     5190.96     5182.85    116.27 o 
  -7   5   6     2760.41     2533.82     78.64 o 
  -5   5   6     2404.92     2313.66     71.47 o 
  -3   5   6       10.24        6.75     13.56 o 
  -1   5   6     6456.18     6462.89    161.32 o 
   1   5   6    12866.07    13101.45    586.06 o 
   3   5   6    22849.10    22617.76    422.62 o 
   5   5   6     4145.87     4139.35    153.18 o 
   7   5   6     1324.72     1364.43     64.06 o 
   9   5   6      793.07      871.23     86.54 o 
  11   5   6     1334.87     1368.66     74.91 o 
  13   5   6      623.52      581.30     62.43 o 
  15   5   6      308.07      281.44     56.84 o 
 -18   6   6     1351.43     1394.06     89.10 o 
 -16   6   6     1385.18     1389.60     80.98 o 
 -14   6   6     2189.84     2244.79     79.32 o 
 -12   6   6     2050.91     2182.98     74.09 o 
 -10   6   6     8239.61     7868.70    155.33 o 
  -8   6   6     8913.64     8739.38    278.59 o 
  -6   6   6    14138.56    14358.47    417.57 o 
  -4   6   6     9453.53     9683.62    194.62 o 
  -2   6   6     5366.95     5667.03     93.51 o 
   0   6   6     5571.06     5617.72    159.82 o 
   2   6   6     7020.62     7002.71    129.25 o 
   4   6   6     3530.80     3407.00    175.20 o 
   6   6   6     2636.45     2524.10     83.26 o 
   8   6   6     1356.65     1276.37     66.15 o 
  10   6   6     3005.88     3246.34    105.18 o 
  12   6   6     2782.79     2818.48    103.47 o 
  14   6   6     1349.66     1433.50     90.60 o 
  16   6   6      267.31      114.82     66.99 o 
 -17   7   6       27.55      -57.10     40.96 o 
 -15   7   6      116.07       56.78     34.16 o 
 -13   7   6      183.12      137.48     35.94 o 
 -11   7   6     1367.16     1289.60     70.84 o 
  -9   7   6      269.78      281.61     43.24 o 
  -7   7   6      829.20      904.56     87.57 o 
  -5   7   6      408.92      366.84     53.93 o 
  -3   7   6     1077.63     1033.83     66.15 o 
  -1   7   6     2908.78     2760.21    115.13 o 
   1   7   6     1141.74     1098.43     48.18 o 
   3   7   6       23.26       30.05     26.47 o 
   5   7   6       81.32      -13.65     23.62 o 
   7   7   6      131.54       86.64     33.51 o 
   9   7   6        3.71      -23.60     38.02 o 
  11   7   6       41.31       22.15     35.71 o 
  13   7   6       17.03      -10.53     50.09 o 
  15   7   6       40.93      -45.71     48.78 o 
 -16   8   6      577.14      522.87     85.20 o 
 -14   8   6      690.67      597.51     73.44 o 
 -12   8   6     3815.98     3881.57    239.58 o 
 -10   8   6     2865.27     2616.74    119.48 o 
  -8   8   6     7677.27     8005.50    212.04 o 
  -6   8   6      618.46      579.52     68.53 o 
  -4   8   6      356.50      371.87     58.52 o 
  -2   8   6      223.84      156.28     45.88 o 
   0   8   6      433.05      346.93     44.10 o 
   2   8   6     2088.78     2045.97     70.94 o 
   4   8   6     3154.93     3163.31     84.24 o 
   6   8   6     1489.97     1526.27     72.32 o 
   8   8   6     1715.85     1760.41     78.62 o 
  10   8   6     1112.28     1153.70     73.72 o 
  12   8   6     1199.70     1324.35    113.95 o 
  14   8   6      467.45      415.74     81.89 o 
 -15   9   6      930.95     1100.15    159.85 o 
 -13   9   6     1478.33     1475.43    101.04 o 
 -11   9   6     1354.31     1491.07    142.96 o 
  -9   9   6     7098.31     6952.02    333.40 o 
  -7   9   6     6008.77     6711.33    191.91 o 
  -5   9   6      694.53      843.41     80.54 o 
  -3   9   6        7.98        8.07     38.64 o 
  -1   9   6      306.97      201.93     39.59 o 
   1   9   6     4133.88     4032.80    183.50 o 
   3   9   6     4402.10     4514.43    102.34 o 
   5   9   6     1264.12     1241.04     58.35 o 
   7   9   6     1238.23     1341.56     62.90 o 
   9   9   6     1164.64     1243.85     98.39 o 
  11   9   6     1018.89     1464.61    127.04 o 
  13   9   6      709.19      931.49    151.29 o 
 -14  10   6      215.61      137.39     58.32 o 
 -12  10   6      535.17      557.36     82.34 o 
 -10  10   6      124.26      112.56     54.74 o 
  -8  10   6      147.84       43.41     48.94 o 
  -6  10   6      959.89     1033.23    163.23 o 
  -4  10   6       18.95      -10.23     38.11 o 
  -2  10   6      592.86      482.22     67.70 o 
   0  10   6      161.24      172.10     41.61 o 
   2  10   6      353.48      334.47     50.20 o 
   4  10   6      980.83      982.19     72.86 o 
   6  10   6      548.68      623.27     53.96 o 
   8  10   6       48.65       15.63     40.01 o 
  10  10   6      413.58      361.22     66.55 o 
 -13  11   6     1518.18     1602.77    112.97 o 
 -11  11   6     2632.23     2655.02    187.83 o 
  -9  11   6     1047.31     1267.39    108.91 o 
  -7  11   6      763.78      870.58    102.40 o 
  -5  11   6      214.22      235.68     62.90 o 
  -3  11   6     1101.85     1086.61     98.51 o 
  -1  11   6     3896.43     3754.58    263.86 o 
   1  11   6     3177.94     3072.37    156.73 o 
   3  11   6     3411.88     3574.34    118.19 o 
   5  11   6      901.07      858.34    297.13 o 
   7  11   6      226.18      307.46     57.95 o 
   9  11   6      703.10      709.84     96.68 o 
 -10  12   6     1147.47     1165.97    113.24 o 
  -8  12   6      697.16      860.64     95.69 o 
  -6  12   6      744.50      989.65    100.33 o 
  -4  12   6     2447.85     2972.61    138.85 o 
  -2  12   6     4264.75     4310.13    164.16 o 
   0  12   6     1430.06     1591.15    109.31 o 
   2  12   6      214.86      147.12     45.17 o 
   4  12   6      416.82      359.85     72.69 o 
   6  12   6     1223.29     1391.96    180.96 o 
  -7  13   6        1.87      -33.30     50.16 o 
  -5  13   6       22.33      -13.19     48.75 o 
  -3  13   6        4.62      -63.66     42.44 o 
  -1  13   6        9.04      -14.34     49.10 o 
   1  13   6       32.00      -32.57     84.69 o 
   3  13   6       70.59        8.54     53.78 o 
 -19   1   7     3023.56     2863.66    245.73 o 
 -17   1   7     2081.70     2073.74    157.04 o 
 -15   1   7      107.60       91.89     36.56 o 
 -13   1   7       22.27       27.12     33.02 o 
 -11   1   7     2125.43     2218.96     66.34 o 
  -9   1   7    12989.16    12950.56    139.77 o 
  -7   1   7    12144.72    11947.14    113.99 o 
  -5   1   7     2445.83     2716.77     71.02 o 
  -3   1   7     9285.85     9802.02    143.35 o 
  -1   1   7    19569.36    20559.46    448.68 o 
   1   1   7    12893.72    13125.16    257.63 o 
   3   1   7     6921.74     7314.08    163.73 o 
   5   1   7      445.90      575.66     57.54 o 
   7   1   7     1211.54     1047.87     77.66 o 
   9   1   7     1359.95     1448.76     71.70 o 
  11   1   7      917.59     1056.21     95.68 o 
  13   1   7     1135.20     1442.68    114.50 o 
  15   1   7      621.68      588.64     85.40 o 
  17   1   7      133.57      257.37     76.36 o 
 -20   2   7      964.43      859.49    124.84 o 
 -18   2   7      897.11      965.69     84.66 o 
 -16   2   7     3367.67     3419.96    111.43 o 
 -14   2   7     2297.37     2302.57     88.06 o 
 -12   2   7     2281.60     2093.58    109.26 o 
 -10   2   7       12.88       -0.39     16.44 o 
  -8   2   7     6080.90     6114.15    100.72 o 
  -6   2   7     5682.91     5936.82     92.85 o 
  -4   2   7     9484.52     9473.36    140.78 o 
  -2   2   7     7843.38     7945.58    123.60 o 
   0   2   7     6744.03     6614.50    107.40 o 
   2   2   7    15516.74    15805.67    360.86 o 
   4   2   7     9664.21     9503.12    157.87 o 
   6   2   7     1231.19     1103.17     57.96 o 
   8   2   7     1134.61     1224.64     63.61 o 
  10   2   7      872.82      886.69     70.91 o 
  12   2   7      591.17      625.50     80.84 o 
  14   2   7      372.01      491.68     73.48 o 
  16   2   7       41.13        4.19     45.65 o 
 -19   3   7        6.04       18.64     40.07 o 
 -17   3   7       10.56      -10.37     35.37 o 
 -15   3   7        7.69      -37.15     29.67 o 
 -13   3   7      265.66      191.59     40.45 o 
 -11   3   7        1.34        6.13     21.03 o 
  -9   3   7      905.24      920.45     45.86 o 
  -7   3   7      768.32      908.03     46.38 o 
  -5   3   7     3427.91     3473.80     89.50 o 
  -3   3   7      873.02      946.27     42.01 o 
  -1   3   7     2685.80     2723.45     56.33 o 
   1   3   7       94.24       57.14     24.68 o 
   3   3   7      382.23      327.31     38.07 o 
   5   3   7      777.94      799.57     56.41 o 
   7   3   7        6.05      -33.01     30.30 o 
   9   3   7       79.61        5.79     32.14 o 
  11   3   7      186.02       93.50     40.99 o 
  13   3   7       95.10       57.93     43.32 o 
  15   3   7       71.92       23.70     45.75 o 
 -18   4   7     2376.37     2629.16    109.92 o 
 -16   4   7     1786.18     1606.18    136.66 o 
 -14   4   7     7171.79     6912.22    159.70 o 
 -12   4   7     4153.50     3915.56     93.61 o 
 -10   4   7     6868.73     6813.62    119.86 o 
  -8   4   7     7062.14     7263.98    137.31 o 
  -6   4   7     3663.28     3849.84     75.10 o 
  -4   4   7     3948.68     4311.47     99.17 o 
  -2   4   7     4200.16     4084.22     71.68 o 
   0   4   7     5373.51     4870.79    100.33 o 
   2   4   7     9759.15     9603.97    193.44 o 
   4   4   7     7084.68     7109.63    137.43 o 
   6   4   7     5809.12     5683.15    127.62 o 
   8   4   7     3545.76     3570.21    105.73 o 
  10   4   7     1710.62     1707.08     85.20 o 
  12   4   7     1085.44     1183.98    103.43 o 
  14   4   7      254.94      248.09     51.87 o 
  16   4   7      306.88      224.47     98.08 o 
 -19   5   7      890.04      993.91    132.11 o 
 -17   5   7     1818.92     1735.80     91.58 o 
 -15   5   7     1237.22     1345.64     83.72 o 
 -13   5   7     4923.25     4871.46    182.83 o 
 -11   5   7       13.49       -3.46     23.39 o 
  -9   5   7     5830.49     5892.40    141.81 o 
  -7   5   7     3038.16     2878.19     96.66 o 
  -5   5   7    11886.21    12114.97    183.32 o 
  -3   5   7     6774.35     6976.63    107.56 o 
  -1   5   7     3378.53     3310.39     81.56 o 
   1   5   7      781.15      832.92     49.11 o 
   3   5   7     6395.39     6186.05    126.45 o 
   5   5   7     2142.92     2096.83     77.44 o 
   7   5   7     3182.80     3171.86     99.02 o 
   9   5   7      367.74      429.20     53.22 o 
  11   5   7     1084.98     1214.22     81.55 o 
  13   5   7     1032.47     1083.70     87.66 o 
  15   5   7      763.11      710.95     76.69 o 
 -18   6   7       24.54      -41.17     34.71 o 
 -16   6   7      307.16      275.77     55.20 o 
 -14   6   7      218.76      167.59     56.39 o 
 -12   6   7       96.40       60.51     39.80 o 
 -10   6   7     1840.56     1921.50     78.49 o 
  -8   6   7      393.04      406.83     47.50 o 
  -6   6   7      507.80      480.59     46.68 o 
  -4   6   7     1979.98     1911.90    233.79 o 
  -2   6   7      131.99       91.64     33.64 o 
   0   6   7     3342.56     3362.78     78.17 o 
   2   6   7     1924.44     1870.54     98.50 o 
   4   6   7      196.30      186.09     37.04 o 
   6   6   7       62.49       92.68     34.01 o 
   8   6   7      139.53      166.34     40.59 o 
  10   6   7      534.54      585.68     61.11 o 
  12   6   7       38.28      -18.10     36.56 o 
  14   6   7      113.01      116.88     48.19 o 
 -17   7   7      978.46     1078.57     88.35 o 
 -15   7   7      695.28      700.61     72.50 o 
 -13   7   7      158.58      136.13     35.95 o 
 -11   7   7     6586.73     6505.86    149.53 o 
  -9   7   7     4600.21     4130.38    114.48 o 
  -7   7   7     9641.76     9678.82    329.28 o 
  -5   7   7     2416.81     2805.96    116.15 o 
  -3   7   7     7096.12     7210.76    445.21 o 
  -1   7   7     7235.59     7202.16    296.08 o 
   1   7   7     7157.51     7465.98    224.31 o 
   3   7   7     1993.69     1888.76     74.41 o 
   5   7   7     3728.55     3829.54    112.57 o 
   7   7   7     2261.95     2469.87     91.42 o 
   9   7   7     2742.67     2671.26    123.54 o 
  11   7   7      584.52      610.47     64.85 o 
  13   7   7      309.41      346.62     71.65 o 
 -16   8   7      556.40      511.01     84.69 o 
 -14   8   7      244.82      271.98     51.91 o 
 -12   8   7      178.77      236.69     57.83 o 
 -10   8   7      625.60      622.64     88.31 o 
  -8   8   7     4024.13     3763.93    142.78 o 
  -6   8   7     6089.47     5970.38    177.62 o 
  -4   8   7      451.93      505.72     79.26 o 
  -2   8   7      289.78      206.20     52.74 o 
   0   8   7      106.65       82.94     33.40 o 
   2   8   7     4745.45     4488.59    165.38 o 
   4   8   7     3109.81     3083.73    129.23 o 
   6   8   7     1020.22      921.16     86.95 o 
   8   8   7       74.24       82.75     40.13 o 
  10   8   7      277.93      160.80     49.33 o 
  12   8   7      156.75      195.35     66.10 o 
 -15   9   7      265.73      299.98     87.44 o 
 -13   9   7       23.55       -9.10     44.73 o 
 -11   9   7        1.44      -44.12     40.11 o 
  -9   9   7      237.96      166.37     53.56 o 
  -7   9   7     2037.68     2085.85    141.84 o 
  -5   9   7     6366.61     6307.42    187.55 o 
  -3   9   7     1927.36     1987.09    107.10 o 
  -1   9   7     1164.65     1097.14     81.77 o 
   1   9   7     1297.31     1199.15     72.19 o 
   3   9   7      811.37      745.13     65.97 o 
   5   9   7      732.57      752.02     80.76 o 
   7   9   7       61.74        5.65     31.92 o 
   9   9   7       94.64      124.42     59.94 o 
  11   9   7      291.38      231.65     66.46 o 
 -14  10   7     1277.07     1445.11    119.81 o 
 -12  10   7     1812.42     1820.76    114.62 o 
 -10  10   7     2967.76     3128.76    143.49 o 
  -8  10   7     3145.42     2790.42    131.73 o 
  -6  10   7     4404.11     4618.67    166.21 o 
  -4  10   7     3457.94     3901.98    152.18 o 
  -2  10   7     2361.70     2542.57    123.72 o 
   0  10   7     6433.08     6343.15    149.54 o 
   2  10   7     5480.32     5491.53    140.40 o 
   4  10   7     7059.63     7112.77    163.58 o 
   6  10   7     2304.43     2253.97    113.98 o 
   8  10   7     1242.17     1406.46     98.94 o 
  10  10   7      368.32      401.26    129.55 o 
 -11  11   7      191.99      135.92     78.90 o 
  -9  11   7      170.85      163.04     90.48 o 
  -7  11   7      940.78      989.54     99.52 o 
  -5  11   7     1627.57     1582.58    106.36 o 
  -3  11   7     1587.60     1669.57    105.72 o 
  -1  11   7      394.94      358.01     73.78 o 
   1  11   7      120.56      130.57     41.81 o 
   3  11   7     1041.17     1045.69     79.37 o 
   5  11   7     2708.71     2704.58    180.93 o 
   7  11   7      840.24      833.43     98.95 o 
  -8  12   7      697.38      722.36     94.41 o 
  -6  12   7      263.81      249.13     67.04 o 
  -4  12   7      187.16       84.95     53.44 o 
  -2  12   7      503.56      430.82     75.49 o 
   0  12   7     1167.27     1188.98    140.79 o 
   2  12   7     1026.94     1027.64     83.48 o 
   4  12   7      281.40      232.13     70.40 o 
  -3  13   7     1630.12     1896.38    120.17 o 
  -1  13   7      764.03      765.95    155.98 o 
 -20   0   8      577.70      666.63    131.73 o 
 -18   0   8     3602.36     3265.84    212.84 o 
 -16   0   8     5119.86     4924.82    245.40 o 
 -14   0   8     8460.88     8896.25    320.59 o 
 -12   0   8     5359.67     5550.78    153.74 o 
 -10   0   8     6144.49     6040.25    153.65 o 
  -8   0   8     2796.17     2619.70    111.81 o 
  -6   0   8    10129.01    10352.59    198.23 o 
  -4   0   8    18897.50    19927.49    300.12 o 
  -2   0   8    22300.45    21500.67    453.75 o 
   0   0   8    21602.85    21626.59    462.43 o 
   2   0   8      436.73      262.74     63.70 o 
   4   0   8     2854.78     2756.30    146.91 o 
   6   0   8     2860.28     2908.99    161.38 o 
   8   0   8     3623.59     3679.14    193.95 o 
  10   0   8      683.14      845.41    126.64 o 
  12   0   8      599.63      619.58    116.53 o 
  14   0   8     1343.29     1668.38    165.00 o 
  16   0   8     3910.45     4261.78    260.60 o 
 -19   1   8      245.35      263.02     68.52 o 
 -17   1   8       67.70        3.78     49.26 o 
 -15   1   8      643.13      634.54     60.82 o 
 -13   1   8     6191.67     5984.40    139.56 o 
 -11   1   8    10120.57    10100.13    199.20 o 
  -9   1   8     4313.08     4247.15     88.01 o 
  -7   1   8       35.24        2.73     16.37 o 
  -5   1   8      622.61      638.52     43.04 o 
  -3   1   8      500.81      538.47     41.23 o 
  -1   1   8     1748.42     1692.56     58.21 o 
   1   1   8     1060.23      983.32     79.97 o 
   3   1   8      683.18      726.99     64.70 o 
   5   1   8     3142.62     2918.44    201.22 o 
   7   1   8      439.74      378.44     59.61 o 
   9   1   8      213.38      158.56     51.93 o 
  11   1   8      259.64      110.77     55.53 o 
  13   1   8      575.86      598.96     83.94 o 
  15   1   8      627.39      421.48     82.17 o 
 -18   2   8      770.31      783.68     92.52 o 
 -16   2   8     1155.49     1009.04     76.42 o 
 -14   2   8       10.30      -14.32     30.54 o 
 -12   2   8      585.28      686.68     59.81 o 
 -10   2   8     1169.94     1130.71     55.16 o 
  -8   2   8     4455.55     4579.98     79.15 o 
  -6   2   8     7127.56     7310.20    111.21 o 
  -4   2   8     2125.55     2083.03     64.66 o 
  -2   2   8     3108.53     3077.16     76.72 o 
   0   2   8      388.25      355.03     47.47 o 
   2   2   8     1671.73     1729.73     83.18 o 
   4   2   8      692.64      712.02     69.31 o 
   6   2   8     1502.77     1711.92     96.08 o 
   8   2   8     1039.50     1084.26     66.00 o 
  10   2   8     1062.94     1090.96     76.77 o 
  12   2   8      149.57       55.78     40.56 o 
  14   2   8      185.40      251.10    108.57 o 
 -19   3   8      683.54      792.43    141.14 o 
 -17   3   8     3439.31     3463.74    120.81 o 
 -15   3   8     4786.34     4595.43    132.70 o 
 -13   3   8     3209.14     3064.88    102.68 o 
 -11   3   8     4621.23     4731.39    121.49 o 
  -9   3   8      652.87      788.81     45.52 o 
  -7   3   8     9730.77    10057.04    136.32 o 
  -5   3   8     6291.50     6154.46    117.64 o 
  -3   3   8     7752.80     8006.67    237.31 o 
  -1   3   8     4814.34     4598.87    149.44 o 
   1   3   8     3682.50     3233.44     87.31 o 
   3   3   8     2213.67     2230.34     77.41 o 
   5   3   8     3830.56     3807.99    145.35 o 
   7   3   8     1820.06     1746.41     77.04 o 
   9   3   8     2707.40     2669.78     98.83 o 
  11   3   8     1047.96     1106.37     79.94 o 
  13   3   8      570.57      538.90     68.78 o 
  15   3   8      244.66      182.65     54.92 o 
 -18   4   8       26.13      -10.81     39.65 o 
 -16   4   8      521.96      487.26     61.40 o 
 -14   4   8      218.14      210.84     47.46 o 
 -12   4   8      821.42      936.19     70.72 o 
 -10   4   8      174.84      168.58     31.11 o 
  -8   4   8       38.65       37.98     26.51 o 
  -6   4   8      901.88      883.54     42.05 o 
  -4   4   8      100.83      110.91     23.80 o 
  -2   4   8      379.22      255.87     37.45 o 
   0   4   8      222.67      122.89     29.08 o 
   2   4   8        1.76      -13.16     22.94 o 
   4   4   8       14.96      -17.06     25.94 o 
   6   4   8        0.98       -7.43     29.65 o 
   8   4   8       58.33       21.25     52.95 o 
  10   4   8      342.79      314.85     50.22 o 
  12   4   8       87.94       30.23     39.52 o 
  14   4   8       27.10       -1.26     42.01 o 
 -17   5   8       47.39       55.45     43.87 o 
 -15   5   8      522.92      522.27     91.86 o 
 -13   5   8     5571.11     5299.38    143.08 o 
 -11   5   8     8473.39     7886.82    140.91 o 
  -9   5   8     9602.72     9465.81    171.60 o 
  -7   5   8      722.26      740.50     56.25 o 
  -5   5   8     1505.55     1619.82     65.76 o 
  -3   5   8     1152.24     1285.99     48.33 o 
  -1   5   8     4083.47     4090.79    166.14 o 
   1   5   8     1179.67     1139.75     57.75 o 
   3   5   8     2151.68     2107.97    107.08 o 
   5   5   8     2026.38     2048.78     81.02 o 
   7   5   8     4944.62     4947.46    128.78 o 
   9   5   8     1760.38     1638.78    121.16 o 
  11   5   8      723.75      791.35     71.00 o 
  13   5   8      105.00       48.17     44.71 o 
 -16   6   8     1590.34     1565.49     88.37 o 
 -14   6   8     1939.81     1880.90    103.84 o 
 -12   6   8     2046.01     2161.89     83.56 o 
 -10   6   8     3064.49     3194.09    101.89 o 
  -8   6   8     2682.90     2743.11     91.64 o 
  -6   6   8     7202.58     6994.56    195.43 o 
  -4   6   8     5826.47     5906.30    576.13 o 
  -2   6   8     9313.67     9208.37    314.25 o 
   0   6   8     5605.06     5936.98    190.64 o 
   2   6   8     2986.21     3131.89    237.83 o 
   4   6   8     2089.92     1913.18     78.30 o 
   6   6   8     2263.98     2165.75    144.14 o 
   8   6   8     1476.76     1522.63     78.58 o 
  10   6   8      882.12      972.13     75.72 o 
  12   6   8      336.29      421.13     67.76 o 
 -15   7   8        0.91        0.33     41.03 o 
 -13   7   8        0.30      -41.17     27.45 o 
 -11   7   8       13.90      -44.83     29.89 o 
  -9   7   8       15.62        6.73     31.07 o 
  -7   7   8     1650.04     1499.95    106.06 o 
  -5   7   8     1006.50      920.13     90.10 o 
  -3   7   8      225.56      231.17     52.04 o 
  -1   7   8        4.29       -0.78     26.70 o 
   1   7   8       67.07       66.69     28.14 o 
   3   7   8     2029.76     1975.88    116.89 o 
   5   7   8     1112.53     1065.13     70.03 o 
   7   7   8        9.60       -2.84     31.70 o 
   9   7   8       58.19       -7.89     46.73 o 
  11   7   8        9.19       10.74     39.17 o 
 -14   8   8     1210.60     1258.18     77.79 o 
 -12   8   8      834.26      956.72    140.79 o 
 -10   8   8     1598.33     1488.55     95.65 o 
  -8   8   8     4832.71     4981.41    266.35 o 
  -6   8   8     2078.23     2144.52    127.01 o 
  -4   8   8     4708.12     4796.98    282.64 o 
  -2   8   8      476.36      479.19     72.63 o 
   0   8   8      817.59      900.50    127.08 o 
   2   8   8      107.84       91.26     33.43 o 
   4   8   8       17.39      -23.28     31.86 o 
   6   8   8      417.29      496.34     88.33 o 
   8   8   8     1183.86     1287.80     82.18 o 
  10   8   8      833.28      759.38     72.00 o 
 -13   9   8     1500.87     1648.53    136.41 o 
 -11   9   8     1392.48     1438.57    106.06 o 
  -9   9   8     1492.84     1376.89     96.20 o 
  -7   9   8     1336.48     1317.73    100.97 o 
  -5   9   8     6567.68     6782.57    766.60 o 
  -3   9   8     4738.77     5387.11    399.18 o 
  -1   9   8      304.58      402.26     69.18 o 
   1   9   8       30.14      -29.03     31.09 o 
   3   9   8      100.10       38.87     36.75 o 
   5   9   8     2134.25     2217.27     81.14 o 
   7   9   8     1613.37     1581.70     82.29 o 
   9   9   8      376.01      384.08     61.13 o 
 -12  10   8       63.81       32.55     52.04 o 
 -10  10   8       12.02      -34.04     43.94 o 
  -8  10   8      292.65      322.70     67.57 o 
  -6  10   8      579.55      462.84     76.96 o 
  -4  10   8        7.19        2.77     53.56 o 
  -2  10   8      880.80      766.66     86.55 o 
   0  10   8      373.91      437.10    136.08 o 
   2  10   8      343.62      236.41     49.23 o 
   4  10   8        6.33       15.71     42.01 o 
   6  10   8      251.32      186.44     69.17 o 
   8  10   8      131.15      109.59     47.51 o 
  -9  11   8     1799.60     1859.68    222.57 o 
  -7  11   8     2572.41     2844.64    141.80 o 
  -5  11   8      840.98      880.45    138.22 o 
  -3  11   8      534.02      386.35     72.47 o 
  -1  11   8      209.26      261.28     66.08 o 
   1  11   8      860.16     1057.13    167.21 o 
   3  11   8     1865.76     1918.19    110.58 o 
   5  11   8     1172.45     1399.11     94.17 o 
  -6  12   8     1659.50     1661.28    116.19 o 
  -4  12   8     1007.97     1167.46    116.88 o 
  -2  12   8      354.08      481.38    161.05 o 
   0  12   8      825.48      902.29    100.75 o 
   2  12   8     1924.77     2075.36    124.83 o 
 -19   1   9      561.88      682.92     92.43 o 
 -17   1   9      678.71      730.49     91.09 o 
 -15   1   9     4150.31     4056.61    156.37 o 
 -13   1   9     3592.36     3838.85    115.29 o 
 -11   1   9      953.29     1029.17     52.50 o 
  -9   1   9        8.88       -9.60     21.30 o 
  -7   1   9      509.74      529.60     36.82 o 
  -5   1   9     7351.63     7613.70    137.97 o 
  -3   1   9    10890.92    10965.31    169.84 o 
  -1   1   9     4450.21     4336.78    129.20 o 
   1   1   9     3404.79     3176.11    162.11 o 
   3   1   9     3185.12     3367.04    120.84 o 
   5   1   9     3302.05     3261.34    123.68 o 
   7   1   9     3147.86     3082.23    127.67 o 
   9   1   9      812.43      993.07    144.41 o 
  11   1   9      193.74      146.11     60.80 o 
  13   1   9       47.76       50.26     54.57 o 
 -18   2   9      150.78      202.47     62.80 o 
 -16   2   9     1545.11     1551.19    137.36 o 
 -14   2   9     1250.35     1246.89     75.63 o 
 -12   2   9     5059.32     4921.81    180.32 o 
 -10   2   9     3927.60     3963.58    109.17 o 
  -8   2   9     1820.64     1867.13     53.59 o 
  -6   2   9       56.21       12.36     20.69 o 
  -4   2   9     3435.93     3481.65     88.99 o 
  -2   2   9     4816.23     4797.39    276.12 o 
   0   2   9     6605.93     6268.64    253.33 o 
   2   2   9     2548.63     2545.20    105.05 o 
   4   2   9     1812.57     1727.55     92.31 o 
   6   2   9     4143.93     4220.11    247.21 o 
   8   2   9     3038.80     2850.68    289.51 o 
  10   2   9      453.11      417.07     71.87 o 
  12   2   9      121.59       42.88     56.47 o 
  14   2   9       83.97      113.27     68.58 o 
 -17   3   9      244.25      105.32     46.49 o 
 -15   3   9       24.41       -5.65     32.72 o 
 -13   3   9       40.78       33.48     35.07 o 
 -11   3   9       14.05      -32.14     29.09 o 
  -9   3   9      582.37      518.46     43.67 o 
  -7   3   9      125.75       68.03     23.19 o 
  -5   3   9      255.01      260.86     30.91 o 
  -3   3   9      770.03      731.79     96.25 o 
  -1   3   9     2545.81     2612.69    101.15 o 
   1   3   9      284.51      258.80     49.13 o 
   3   3   9     1556.21     1350.11    189.64 o 
   5   3   9      150.20       96.98     35.88 o 
   7   3   9      305.44      280.91     53.38 o 
   9   3   9      344.12      379.98     57.19 o 
  11   3   9        0.60      -37.69     35.66 o 
  13   3   9       58.49       46.56     41.85 o 
 -18   4   9      759.26      670.36     74.38 o 
 -16   4   9      232.07      275.49     55.70 o 
 -14   4   9     3013.00     2892.68    108.17 o 
 -12   4   9     3983.59     3932.73    120.93 o 
 -10   4   9    10590.28    10382.69    193.39 o 
  -8   4   9     3310.92     3389.03     97.21 o 
  -6   4   9     2888.70     2928.06     88.26 o 
  -4   4   9     4793.53     4985.67    113.76 o 
  -2   4   9     4574.94     4582.04    198.69 o 
   0   4   9     3740.69     3628.57    152.37 o 
   2   4   9      869.89      854.10     59.25 o 
   4   4   9     1065.02     1039.24     63.26 o 
   6   4   9     2834.60     3085.45    104.52 o 
   8   4   9     2871.38     2786.74    103.41 o 
  10   4   9     1515.68     1442.36     80.26 o 
  12   4   9      471.48      438.07     62.00 o 
 -17   5   9      578.75      647.58     91.23 o 
 -15   5   9     1574.92     1639.84     86.79 o 
 -13   5   9     2336.07     2405.48     99.84 o 
 -11   5   9     1631.39     1593.56     79.85 o 
  -9   5   9     5062.96     5023.56    124.89 o 
  -7   5   9       47.94       72.43     43.79 o 
  -5   5   9     4603.44     4956.96    275.04 o 
  -3   5   9     1781.28     1663.07     92.86 o 
  -1   5   9     6557.83     6407.03    130.54 o 
   1   5   9     3131.45     2956.39     91.43 o 
   3   5   9     1266.20     1159.63     66.24 o 
   5   5   9      373.14      435.62     55.09 o 
   7   5   9     1411.66     1482.02     79.04 o 
   9   5   9      700.00      600.97     63.68 o 
  11   5   9      795.34      761.02     78.71 o 
  13   5   9      114.69       58.02     48.18 o 
 -16   6   9        0.46       10.45     43.01 o 
 -14   6   9       63.89       81.35     44.79 o 
 -12   6   9      800.99      861.02     76.01 o 
 -10   6   9       30.18        3.69     32.16 o 
  -8   6   9        6.69      -17.01     43.79 o 
  -6   6   9      407.31      437.26     64.16 o 
  -4   6   9      166.91      139.50     50.09 o 
  -2   6   9     1460.71     1294.42    117.96 o 
   0   6   9      275.46      142.63     68.76 o 
   2   6   9        8.23      -21.61     27.75 o 
   4   6   9      145.81      119.61     39.92 o 
   6   6   9      649.56      592.71     62.67 o 
   8   6   9      400.41      349.89     71.09 o 
  10   6   9      108.70        7.57     38.60 o 
  12   6   9        0.22        8.46     42.99 o 
 -15   7   9     1131.89     1180.19     90.86 o 
 -13   7   9     1678.61     1714.54     88.62 o 
 -11   7   9     1299.32     1393.29    116.01 o 
  -9   7   9      286.47      349.32     90.84 o 
  -7   7   9     4697.05     4790.11    201.94 o 
  -5   7   9     3098.70     3030.42    315.60 o 
  -3   7   9     7273.93     7784.58    433.49 o 
  -1   7   9     1987.84     2021.11    171.91 o 
   1   7   9     3231.07     3412.12    158.07 o 
   3   7   9     2386.27     2515.31     91.92 o 
   5   7   9     2302.04     2230.18     91.77 o 
   7   7   9     1120.02     1212.05     79.66 o 
   9   7   9     1205.65     1205.31     84.30 o 
  11   7   9      534.87      575.47     94.82 o 
 -14   8   9      735.91      707.37     74.49 o 
 -12   8   9      430.46      429.44     74.30 o 
 -10   8   9      152.42      173.97    101.70 o 
  -8   8   9      319.32      479.86     72.77 o 
  -6   8   9     1083.48     1355.50    107.97 o 
  -4   8   9     2847.34     2771.06    171.19 o 
  -2   8   9     2723.96     2712.15    127.58 o 
   0   8   9      136.83      109.89     52.02 o 
   2   8   9      235.59      165.24     42.33 o 
   4   8   9      152.76      110.00     41.89 o 
   6   8   9     1506.16     1446.04     79.46 o 
   8   8   9      744.88      748.21     73.33 o 
  10   8   9      289.45      318.00     72.11 o 
 -13   9   9      440.85      466.96     79.84 o 
 -11   9   9      705.56      638.00    108.94 o 
  -9   9   9      111.31       95.91     82.88 o 
  -7   9   9       80.89        1.96     48.43 o 
  -5   9   9        9.36      -36.67     42.85 o 
  -3   9   9     1883.54     1880.90    150.92 o 
  -1   9   9     5296.14     5596.39    408.59 o 
   1   9   9     1154.42     1188.58    105.40 o 
   3   9   9      168.29      150.83     59.13 o 
   5   9   9      233.33      130.90     49.65 o 
   7   9   9      528.94      547.79     65.62 o 
 -10  10   9     1422.52     1521.67    113.07 o 
  -8  10   9     1853.59     1887.28    162.14 o 
  -6  10   9     2662.68     2695.13    166.85 o 
  -4  10   9     2351.81     2359.94    320.27 o 
  -2  10   9     2921.86     3154.73    353.56 o 
   0  10   9     1972.51     1924.35    139.35 o 
   2  10   9     1417.92     1548.85    107.96 o 
   4  10   9     2573.99     2643.53    173.88 o 
   6  10   9     2166.48     2188.78    169.34 o 
  -7  11   9      435.12      462.00     85.54 o 
  -5  11   9      355.45      472.40    129.20 o 
  -3  11   9      431.29      387.54     78.95 o 
  -1  11   9      407.76      378.14     77.60 o 
   1  11   9      769.91      723.07     94.08 o 
   3  11   9      578.88      600.83     93.73 o 
 -18   0  10     1545.66     1699.50    161.38 o 
 -16   0  10      683.34      682.55    123.05 o 
 -14   0  10     5691.06     5486.47    259.15 o 
 -12   0  10     7690.45     7536.45    291.64 o 
 -10   0  10     9615.83    10085.73    222.83 o 
  -8   0  10     3143.95     3081.14    115.89 o 
  -6   0  10     3406.84     3593.34    120.23 o 
  -4   0  10     4054.61     4073.83    219.67 o 
  -2   0  10     8834.00     9011.32    287.30 o 
   0   0  10     6866.27     7249.15    259.08 o 
   4   0  10     4278.79     4365.26    208.42 o 
   6   0  10     1080.35     1337.59    146.18 o 
   8   0  10     1359.45     1335.41    131.71 o 
  10   0  10      544.60      590.63    125.22 o 
  12   0  10      319.91      255.50    102.05 o 
 -17   1  10      154.81       17.08     96.27 o 
 -15   1  10      406.09      478.10     85.05 o 
 -13   1  10      278.42      288.48     49.25 o 
 -11   1  10      701.95      607.26     66.88 o 
  -9   1  10     5356.58     5114.60    129.35 o 
  -7   1  10     7191.53     7389.16    126.80 o 
  -5   1  10     3365.16     3390.99     82.21 o 
  -3   1  10      136.99       84.36     60.44 o 
  -1   1  10      276.23      210.33     47.71 o 
   1   1  10      226.90      158.37     44.51 o 
   3   1  10      549.72      501.57     65.75 o 
   5   1  10      500.35      544.84     69.64 o 
   7   1  10      297.71      262.28     58.95 o 
   9   1  10      571.48      534.18     79.84 o 
  11   1  10       34.87       20.64     56.51 o 
 -16   2  10      612.25      571.40     82.28 o 
 -14   2  10     1480.81     1365.84     95.70 o 
 -12   2  10     2363.47     2212.15     95.25 o 
 -10   2  10        9.52      -41.35     27.57 o 
  -8   2  10       65.15       41.14     25.69 o 
  -6   2  10      470.38      474.06     42.93 o 
  -4   2  10     4268.51     4260.66    132.81 o 
  -2   2  10     5673.40     5633.97    308.33 o 
   0   2  10      864.73      707.95     69.85 o 
   2   2  10      457.39      516.02     62.85 o 
   4   2  10       87.10       74.55     42.87 o 
   6   2  10      895.26      926.05     88.60 o 
   8   2  10      432.50      378.50     74.92 o 
  10   2  10      245.29      161.58     62.22 o 
  12   2  10      101.88       53.12     59.82 o 
 -17   3  10      331.50      284.71     68.82 o 
 -15   3  10     1043.45     1074.15     81.55 o 
 -13   3  10     6221.88     5979.56    189.44 o 
 -11   3  10     6410.65     6134.32    206.41 o 
  -9   3  10     2701.97     2598.71     92.58 o 
  -7   3  10     2034.32     1995.23     76.47 o 
  -5   3  10      645.09      713.23     68.52 o 
  -3   3  10     7935.19     7701.45    275.72 o 
  -1   3  10     4115.25     4336.74    156.71 o 
   1   3  10     2632.30     2633.63    125.96 o 
   3   3  10      941.57     1107.77     88.53 o 
   5   3  10     1029.32     1127.70     97.72 o 
   7   3  10     1066.23     1050.66     95.82 o 
   9   3  10      921.50     1038.94    161.78 o 
  11   3  10      352.95      385.79     71.84 o 
 -16   4  10       30.74      -39.95     39.19 o 
 -14   4  10       27.80       13.71     36.04 o 
 -12   4  10      370.34      230.23     50.20 o 
 -10   4  10      297.10      290.27     50.13 o 
  -8   4  10     1027.39     1126.49     93.03 o 
  -6   4  10      133.93      100.43     44.39 o 
  -4   4  10        2.90      -35.22     23.48 o 
  -2   4  10      213.42      188.34     48.54 o 
   0   4  10        2.46      -27.07     31.53 o 
   2   4  10      410.35      416.63     63.68 o 
   4   4  10       81.78       24.14     34.26 o 
   6   4  10        1.20      -43.23     28.82 o 
   8   4  10       18.12      -13.07     38.02 o 
  10   4  10        0.80      -23.12     37.25 o 
 -15   5  10      240.89      160.01     49.78 o 
 -13   5  10      281.72      329.17     56.13 o 
 -11   5  10     1016.40     1106.52    116.06 o 
  -9   5  10     4054.36     3973.92    142.78 o 
  -7   5  10     5181.00     4894.14    158.15 o 
  -5   5  10     6953.41     7098.88    443.04 o 
  -3   5  10     1531.99     1672.40     96.68 o 
  -1   5  10     1234.07     1317.63     82.73 o 
   1   5  10       99.90       76.63     40.28 o 
   3   5  10      815.53     1011.10     72.67 o 
   5   5  10      854.67      820.69     70.70 o 
   7   5  10     1540.34     1471.98     99.99 o 
   9   5  10      626.46      785.93     74.90 o 
  11   5  10      527.20      442.64     63.90 o 
 -14   6  10     1485.29     1376.00     90.50 o 
 -12   6  10     2203.80     2075.44    191.45 o 
 -10   6  10     2129.94     1988.42    108.64 o 
  -8   6  10     1711.93     1725.01    101.06 o 
  -6   6  10     2189.40     2359.66    304.71 o 
  -4   6  10     2230.35     2329.50    305.43 o 
  -2   6  10     4437.59     4507.65    183.85 o 
   0   6  10     2520.88     2603.32    181.57 o 
   2   6  10     2981.27     2846.46     98.67 o 
   4   6  10     1748.85     1750.65     82.56 o 
   6   6  10     1178.98     1284.68    119.91 o 
   8   6  10      802.38      867.43     74.41 o 
  10   6  10      554.92      539.82     90.22 o 
 -13   7  10       67.59       61.01     53.59 o 
 -11   7  10       41.30       76.32     46.96 o 
  -9   7  10       84.80       13.55     45.19 o 
  -7   7  10      136.38      159.06     55.00 o 
  -5   7  10       10.64       14.69     43.98 o 
  -3   7  10      266.09      205.04     58.99 o 
  -1   7  10      268.29      255.77     63.99 o 
   1   7  10        9.33      -37.27     36.55 o 
   3   7  10      147.86       24.18     37.49 o 
   5   7  10        5.52       14.41     38.24 o 
   7   7  10      345.85      289.42     55.26 o 
   9   7  10      234.00      135.92     45.02 o 
 -12   8  10     1625.85     1633.65    159.21 o 
 -10   8  10     1421.91     1512.83    103.80 o 
  -8   8  10      387.36      418.71     72.93 o 
  -6   8  10      845.81      981.60    148.03 o 
  -4   8  10     3573.60     3541.88    280.83 o 
  -2   8  10     2231.55     2203.51    162.50 o 
   0   8  10     2312.59     2292.23    122.38 o 
   2   8  10       35.70      -28.18     34.70 o 
   4   8  10      152.80       59.96     67.31 o 
   6   8  10       53.81      -41.49     40.85 o 
 -11   9  10     1099.71     1418.38    180.23 o 
  -9   9  10     1471.15     1626.68    126.88 o 
  -7   9  10     1684.57     1912.84    119.45 o 
  -5   9  10     1223.54     1213.43    112.07 o 
  -3   9  10      725.13      856.02     96.96 o 
  -1   9  10     3079.83     3042.18    379.28 o 
   1   9  10     2281.90     2514.03    233.46 o 
   3   9  10      171.72      196.75     61.28 o 
   5   9  10       27.61      -11.86     38.17 o 
  -8  10  10       10.61       12.75     50.29 o 
  -6  10  10       30.39       -3.23     53.68 o 
  -4  10  10       22.17      -21.94     82.87 o 
  -2  10  10      105.23       31.39     59.96 o 
   0  10  10       42.40      -13.05     56.35 o 
   2  10  10       71.38       82.86     60.16 o 
 -15   1  11     1176.25     1387.53    115.39 o 
 -13   1  11     1230.07     1303.65     94.36 o 
 -11   1  11     3838.00     3771.60    116.06 o 
  -9   1  11     1867.43     1951.62     71.37 o 
  -7   1  11      758.48      903.84     56.35 o 
  -5   1  11      142.30      151.93     38.54 o 
  -3   1  11      822.97      686.66     74.16 o 
  -1   1  11     2355.88     2429.10    110.36 o 
   1   1  11     2621.06     2709.29    118.15 o 
   3   1  11     1598.36     1581.54    132.43 o 
   5   1  11     1709.60     1570.28     98.62 o 
   7   1  11     1041.19     1011.29     98.48 o 
   9   1  11      570.41      749.33     90.44 o 
  11   1  11      408.52      344.83     80.35 o 
 -16   2  11      882.90      929.64    102.33 o 
 -14   2  11      417.83      517.92     63.24 o 
 -12   2  11     2169.51     2112.52     91.61 o 
 -10   2  11      882.30      989.19     72.78 o 
  -8   2  11     2956.44     3122.12    101.97 o 
  -6   2  11     2763.15     2862.17     91.69 o 
  -4   2  11     1779.17     1734.55     92.70 o 
  -2   2  11       13.61      -23.17     47.77 o 
   0   2  11      706.89      751.61    173.71 o 
   2   2  11     1344.31     1350.52     88.29 o 
   4   2  11     2439.60     2274.90    158.49 o 
   6   2  11     1229.98     1339.34    122.70 o 
   8   2  11      575.86      702.52    110.75 o 
  10   2  11      620.57      580.56    116.53 o 
 -15   3  11      217.20      185.11     49.84 o 
 -13   3  11      524.39      357.32     67.67 o 
 -11   3  11       55.34       41.96     36.94 o 
  -9   3  11        3.92      -31.15     36.57 o 
  -7   3  11        4.68      -15.20     52.84 o 
  -5   3  11      909.25      796.94     62.75 o 
  -3   3  11        3.39      -37.30     31.45 o 
  -1   3  11       85.51       47.77     57.54 o 
   1   3  11       38.90      -16.11     35.35 o 
   3   3  11      550.81      478.35     69.35 o 
   5   3  11       10.29      -22.44     65.15 o 
   7   3  11      224.58      111.93     53.44 o 
   9   3  11       91.47        4.90     49.00 o 
 -14   4  11     1502.65     1562.87     90.07 o 
 -12   4  11      493.77      602.52     78.21 o 
 -10   4  11     1784.41     1801.56    248.62 o 
  -8   4  11     2439.24     2573.13    169.34 o 
  -6   4  11     7935.22     8087.98    207.62 o 
  -4   4  11     3558.34     3532.04    136.96 o 
  -2   4  11     1668.16     1672.41     92.35 o 
   0   4  11     1149.29     1175.25     82.15 o 
   2   4  11     1015.67     1086.23    152.01 o 
   4   4  11     1783.30     1724.57    105.05 o 
   6   4  11      610.84      701.37    125.22 o 
   8   4  11      342.32      281.40     69.36 o 
 -13   5  11      729.44      632.59     87.17 o 
 -11   5  11     1715.61     1821.53    110.17 o 
  -9   5  11     2051.52     1689.37    146.18 o 
  -7   5  11     1467.97     1400.97     95.18 o 
  -5   5  11     2910.90     3022.28    169.74 o 
  -3   5  11       91.60      121.81     50.66 o 
  -1   5  11     2093.09     2211.25    107.51 o 
   1   5  11      773.01      847.75    170.80 o 
   3   5  11     2260.24     2217.90    149.48 o 
   5   5  11      905.29      980.91     98.19 o 
   7   5  11      309.35      331.50     72.50 o 
   9   5  11      110.28       84.02     49.17 o 
 -12   6  11        7.93      -26.69     43.70 o 
 -10   6  11       12.70      -49.22     62.97 o 
  -8   6  11      172.49      179.96     53.90 o 
  -6   6  11        1.91      -51.12     39.88 o 
  -4   6  11      215.74      304.08     76.73 o 
  -2   6  11      223.71      251.52     61.42 o 
   0   6  11       14.10        2.17     58.63 o 
   2   6  11      217.24      186.51     45.67 o 
   4   6  11        2.13      -36.26     35.69 o 
   6   6  11      182.06       72.69     49.41 o 
   8   6  11       14.68       27.14     41.88 o 
 -11   7  11     1026.70      864.22    139.67 o 
  -9   7  11     1169.78     1285.55    109.21 o 
  -7   7  11      870.00     1073.87    102.58 o 
  -5   7  11      454.25      579.36     79.67 o 
  -3   7  11     2944.45     3065.99    195.79 o 
  -1   7  11     1488.66     1571.80    119.96 o 
   1   7  11     2347.12     2505.11    183.09 o 
   3   7  11      655.84      615.72     83.24 o 
   5   7  11     1192.56     1354.90     91.78 o 
 -10   8  11     1020.52     1112.42    108.59 o 
  -8   8  11      561.25      631.14    110.75 o 
  -6   8  11       84.22       71.58     54.65 o 
  -4   8  11       61.45        9.44     52.60 o 
  -2   8  11      552.80      497.00     85.12 o 
   0   8  11     1641.01     1656.15    188.92 o 
   2   8  11     1355.01     1457.47    112.30 o 
   4   8  11       26.35      -43.55     48.72 o 
  -7   9  11      351.01      348.31     75.58 o 
  -5   9  11      362.13      300.57     73.78 o 
  -3   9  11        5.32       54.28     54.91 o 
  -1   9  11        1.17      -51.39     54.26 o 
   1   9  11      348.35      419.15     82.77 o 
 -14   0  12     2723.06     2889.45    201.18 o 
 -12   0  12      603.95      719.47    125.22 o 
 -10   0  12     3191.76     3184.79    192.50 o 
  -8   0  12     5131.86     5356.62    166.30 o 
  -6   0  12     9113.91     8728.36    304.67 o 
  -4   0  12     2913.41     2672.28    166.45 o 
  -2   0  12     1175.10     1199.36    123.03 o 
   0   0  12     1056.45     1157.39    141.84 o 
   2   0  12     3288.21     3173.94    188.16 o 
   4   0  12     2934.66     3015.38    187.43 o 
   6   0  12      981.72     1065.48    138.22 o 
   8   0  12      409.33      316.31     98.44 o 
 -13   1  12      154.06      134.04     53.56 o 
 -11   1  12      334.16      349.66     53.31 o 
  -9   1  12      277.24      210.88     59.72 o 
  -7   1  12      596.03      573.53     59.35 o 
  -5   1  12     3391.23     2945.76    124.09 o 
  -3   1  12     3315.63     3156.86    129.44 o 
  -1   1  12     1338.97     1152.42     84.15 o 
   1   1  12       26.26      -37.20     37.56 o 
   3   1  12      114.54       85.41     45.55 o 
   5   1  12      129.60      173.85     58.40 o 
   7   1  12      157.76      111.26     85.05 o 
 -14   2  12      235.00      241.67     64.19 o 
 -12   2  12      412.65      518.45     60.03 o 
 -10   2  12      851.70      849.87     89.81 o 
  -8   2  12     1837.41     1861.12    107.61 o 
  -6   2  12      172.39      109.68     41.38 o 
  -4   2  12      101.19       18.71     45.41 o 
  -2   2  12       32.89       10.32     41.51 o 
   0   2  12      944.25      919.56     87.34 o 
   2   2  12     1992.07     1764.81    104.11 o 
   4   2  12      749.86      635.77     81.54 o 
   6   2  12      226.98      252.57     63.04 o 
   8   2  12        0.63      -45.21     49.96 o 
 -13   3  12      392.29      446.54     61.60 o 
 -11   3  12      653.53      796.06     89.41 o 
  -9   3  12     4180.40     4349.94    162.77 o 
  -7   3  12     5034.65     5369.96    251.19 o 
  -5   3  12     2881.73     2939.75    124.84 o 
  -3   3  12      980.06     1130.71    101.35 o 
  -1   3  12       93.14       76.24     46.27 o 
   1   3  12     2056.42     2134.59    132.07 o 
   3   3  12     1879.03     1958.54    138.62 o 
   5   3  12     1382.83     1407.48    154.90 o 
   7   3  12      221.30      247.91     66.32 o 
 -12   4  12        9.22      -10.10     47.30 o 
 -10   4  12       99.01       89.04     54.19 o 
  -8   4  12      254.97      217.14     83.96 o 
  -6   4  12      124.68      109.04     51.27 o 
  -4   4  12      320.74      313.41     63.97 o 
  -2   4  12       61.80       83.96     68.76 o 
   0   4  12       28.44        1.52     42.71 o 
   2   4  12       51.20       31.61     79.62 o 
   4   4  12        2.39      -34.11     58.62 o 
   6   4  12       95.00       64.60     50.78 o 
 -11   5  12       68.87       -2.62     45.75 o 
  -9   5  12       86.32       53.56     69.49 o 
  -7   5  12     1039.72     1186.02    102.18 o 
  -5   5  12     3477.13     3530.60    564.58 o 
  -3   5  12     2763.76     2621.08    127.14 o 
  -1   5  12     1821.00     1596.74    144.74 o 
   1   5  12      384.79      316.23    142.23 o 
   3   5  12      684.47      905.58     97.13 o 
   5   5  12      201.68      136.29     62.15 o 
 -10   6  12      997.18     1087.91    152.70 o 
  -8   6  12     1520.80     1398.38    145.46 o 
  -6   6  12     1713.46     1584.03    106.54 o 
  -4   6  12     1315.57     1454.61    106.76 o 
  -2   6  12     1067.61     1175.04    105.67 o 
   0   6  12      892.71     1118.31    144.74 o 
   2   6  12     1442.27     1446.14    167.17 o 
   4   6  12      871.45      980.80    103.69 o 
  -7   7  12      110.59       61.31     54.98 o 
  -5   7  12        0.16       -8.56     46.36 o 
  -3   7  12       37.05       51.44     55.53 o 
  -1   7  12      122.92       35.76     53.56 o 
   1   7  12      145.53      109.30     81.79 o 
  -4   8  12      473.58      534.24    184.21 o 
  -2   8  12      257.51      291.78     72.82 o 
 -11   1  13      637.70      809.95    130.99 o 
  -9   1  13      946.07     1028.15     95.11 o 
  -7   1  13     3279.20     3380.63    137.36 o 
  -5   1  13     1348.47     1305.27     90.29 o 
  -3   1  13      195.35       94.33     59.71 o 
  -1   1  13        7.24       -3.90     38.14 o 
   1   1  13      369.52      375.46     69.86 o 
   3   1  13     1109.66     1130.47    102.84 o 
   5   1  13      858.83      913.20    133.88 o 
 -10   2  13      307.65      308.32     68.09 o 
  -8   2  13     1853.20     1889.46    141.88 o 
  -6   2  13      914.61     1187.06    145.46 o 
  -4   2  13     1267.93     1161.15    139.35 o 
  -2   2  13      637.33      651.40     79.44 o 
   0   2  13      464.39      468.38    142.23 o 
   2   2  13       87.87      184.21     58.95 o 
   4   2  13      264.36      112.02     79.62 o 
 -11   3  13       51.81       -3.71     49.85 o 
  -9   3  13      404.14      448.51     94.82 o 
  -7   3  13        2.95      -64.43     42.95 o 
  -5   3  13        4.10        0.00     57.90 o 
  -3   3  13       56.16       20.99     61.52 o 
  -1   3  13      190.97      111.32     51.72 o 
   1   3  13       23.69      -61.18     40.78 o 
   3   3  13      173.34      113.23     58.34 o 
 -10   4  13      949.63     1193.74    110.53 o 
  -8   4  13      734.85      994.75    151.29 o 
  -6   4  13     1528.59     1466.40    149.80 o 
  -4   4  13     1262.83     1190.45    101.82 o 
  -2   4  13     2304.44     2417.54    181.64 o 
   0   4  13     1179.93     1326.16    101.54 o 
   2   4  13      891.01      840.33    107.83 o 
  -7   5  13     1053.31     1186.34    159.21 o 
  -5   5  13     1211.09     1355.54    113.28 o 
  -3   5  13      928.35      874.50     94.92 o 
  -1   5  13     1105.48     1329.63    170.79 o 
   1   5  13       74.15      119.43     82.51 o 
  -4   6  13       30.60      -29.25     48.04 o 
  -2   6  13       39.63      -40.19     45.79 o 
  -6   0  14     1665.74     1600.36    147.63 o 
  -4   0  14     1673.56     1632.92    150.53 o 
  -2   0  14     3357.25     3420.71    215.01 o 
   0   0  14     1599.54     1546.80    146.18 o 
  -7   1  14      287.41      204.12     91.20 o 
  -5   1  14      190.64      109.59     58.99 o 
  -3   1  14      234.59      183.12     81.07 o 
  -1   1  14     1214.62     1342.43    113.02 o 
  -6   2  14      627.87      673.14    123.77 o 
  -4   2  14      599.69      647.81    126.67 o 
  -2   2  14       17.15       -4.98     45.28 o 
                                                 
